# Supplementary material for: Integration of genetic, transcriptomic, and clinical data provides insight into 16p11.2 and 22q11.2 CNV genes
Source: Genome Med. 2021 Oct 29;13:172. doi: 10.1186/s13073-021-00972-1 (PMC8557010; doi:10.1186/s13073-021-00972-1)
Supplement: Supplementary file 2 — Additional file 2: Table S2. List of genes at or near 16p11.2 and 22q11.2. List of coding and non-coding genes in the CNV region, as well as flanking genes 200 kb on either side. Genes for which PrediXcan models based on GTEx v7 were available and the range of model qualities (R2) are noted, along with the number of tissues in which prediction models were available. Genes are annotated with their type (e.g., protein-coding, pseudogene, etc.), whether they are in the CNV or flanking, and any other names by which they may be referred in the literature. [file 13073_2021_972_MOESM2_ESM.xlsx]

## Sheet: 16p11.2
Gene_name	Gene_ensid	Type	Model_exists	Num_tissues	Min_r2	Max_r2	Mean_r2	Median_r2	In_CNV_or_flanking	Chr 16 Coordinates hg19	Other_names
NPIPB11	ENSG00000254206	protein_coding	yes	2	0.0268633515882923	0.0567755331294325	0.0418194423588624	0.0418194423588624	FLANKING	29392675-29405397
SMG1P6	ENSG00000254634	pseudogene	yes	22	0.0167282288292023	0.210172250250343	0.0802560632252054	0.0667943238353877	FLANKING	29436732-29458347
BOLA2	ENSG00000183336	protein_coding	yes	30	0.0175661228110046	0.221553636199996	0.0829105562541529	0.075855021107545	IN	29464914-29466285	BOLA2A
AC133555.4	ENSG00000260335	pseudogene	no						IN	29460512-29460946
SLX1B	ENSG00000181625	protein_coding	yes	16	0.0363967328869672	0.152422579404429	0.097064525431941	0.0952463404369362	IN	29466426-29469540	GIYD2
SULT1A4	ENSG00000213648	protein_coding	yes	2	0.0574795148405221	0.0826563288822915	0.0700679218614068	0.0700679218614068	IN	29467780-29476287	HAST3, ST1A3
AC133555.3	ENSG00000258150	pseudogene	yes	1	0.0252286324573994	0.0252286324573994	0.0252286324573994	0.0252286324573994	IN	29445888-29542022
AC133555.5	ENSG00000279228	pseudogene	no						IN	29477390-29478586
AC133555.2	ENSG00000257691	pseudogene	no						IN	29486385-29486676
AC133555.1	ENSG00000257506	pseudogene	no						IN	29490200-29493912
NPIPB12	ENSG00000169203	protein_coding	yes	33	0.0252411964121834	0.27091456738023	0.109967046629937	0.097673346417157	IN	29494855-29517195
SMG1P2	ENSG00000205534	pseudogene	yes	21	0.0157149949767326	0.264512848868528	0.0803351104573881	0.076517320277521	IN	29556332-29606413
AC009086.3	ENSG00000279583	TEC	no						IN	29606451-29607458
MIR3680-2	ENSG00000266758	miRNA	no						IN	29610500-29610586
SLC7A5P1	ENSG00000260727	pseudogene	yes	4	0.0291480236250304	0.206473705778253	0.0909905512563959	0.0641702378111502	IN	29624425-29624961	DC49,
CA5AP1	ENSG00000260133	pseudogene	yes	1	0.173809750141321	0.173809750141321	0.173809750141321	0.173809750141321	IN	29630106-29647649	CA5P
AC009086.1	ENSG00000260514	pseudogene	no						IN	29635838-29636146
SPN	ENSG00000197471	protein_coding	yes	2	0.0389461435010559	0.11036243529471	0.0746542893978829	0.0746542893978829	IN	29674300-29682187	CD43, GALGP
AC009086.2	ENSG00000277669	protein_coding	no						IN	29606451-29607458
QPRT	ENSG00000103485	protein_coding	yes	17	0.0146934187777614	0.25433692178248	0.104857921316112	0.0700031099003252	IN	29690329-29710020
RN7SKP127	ENSG00000222375	pseudogene	no						IN	29742372-29742725
C16orf54	ENSG00000185905	protein_coding	yes	1	0.0906180448965894	0.0906180448965894	0.0906180448965894	0.0906180448965894	IN	29753784-29757327
AC009133.3	ENSG00000260719	lncRNA	no						IN	29756568-29759620
ZG16	ENSG00000174992	protein_coding	yes	1	0.0251686058339311	0.0251686058339311	0.0251686058339311	0.0251686058339311	IN	29789561-29793096	JCLN, JCLN1, ZG16A
KIF22	ENSG00000079616	protein_coding	no						IN	29802040-29816706	KNSL4, OBP, SEMDJL2
AC009133.4	ENSG00000275857	lncRNA	no						IN	29815751-29816311
MAZ	ENSG00000103495	protein_coding	no						IN	29817427-29823426	PUR1, ZF87, ZNF801
AC009133.2	ENSG00000259952	antisense	no						IN	29817817-29819053
AC009133.1	ENSG00000238045	antisense	no						IN	29819957-29823306
AC009133.5	ENSG00000280607	lncRNA	no						IN	29820000-29823548
PRRT2	ENSG00000167371	protein_coding	yes	3	0.0349451377413414	0.0905675082399807	0.0558771905396113	0.0421189256375118	IN	29823650-29827201	BFIC2, DSPB3
AC009133.6	ENSG00000280893	protein_coding	no						IN	29823582-29831413
PAGR1	ENSG00000280789	protein_coding	no						IN	29827528-29833816	C16orf53, GAS, PA1
AC120114.5	ENSG00000281348	protein_coding	no						IN	29828560-29841948
MVP	ENSG00000013364	protein_coding	yes	8	0.0158445965901244	0.133957020039714	0.068923381605863	0.0620833465216446	IN	29831715-29859355	LRP, VAULT1
CDIPT	ENSG00000103502	protein_coding	yes	5	0.0151688288718818	0.11627761494179	0.0474420223869808	0.0394738140767113	IN	29869678-29875057	PIS, PIS1
AC120114.3	ENSG00000278713	lncRNA	no						IN	29924465-29926658
SEZ6L2	ENSG00000174938	protein_coding	yes	8	0.0152520867873522	0.100362859017406	0.0579307441980735	0.0537568484793117	IN	29882480-29910868	BSRPA
ASPHD1	ENSG00000174939	protein_coding	yes	4	0.0329985614494026	0.0905125574608894	0.067455348852402	0.073155138249658	IN	29911696-29930956
KCTD13	ENSG00000174943	protein_coding	yes	9	0.0155630807670823	0.0824974152152962	0.0491969430077476	0.0395698399610735	IN	29916333-29938156	BACURD1, PDIP1
AC120114.4	ENSG00000279789	TEC	no						IN	29828560-29841948
AC120114.2	ENSG00000260114	sense_intronic	no						IN	29833487-29973916
AC120114.1	ENSG00000247735	antisense	no						IN	29938157-29940254
TMEM219	ENSG00000149932	protein_coding	yes	3	0.0363950110149834	0.0695227881394803	0.0556322802102602	0.0609790414763169	IN	29952206-29984373
TAOK2	ENSG00000149930	protein_coding	yes	7	0.0160752916156007	0.0922207605038319	0.0483129078942707	0.0431026165715116	IN	29984962-30003582	MAP3K17, PSK1, TAO2
HIRIP3	ENSG00000149929	protein_coding	yes	6	0.0186767960936662	0.0489305702060387	0.0373645035033494	0.0431634847998952	IN	30003645-30007757
INO80E	ENSG00000169592	protein_coding	yes	37	0.0365769564782499	0.368694175040104	0.175350890477387	0.180670150199975	IN	30006615-30016829	CCDC95
DOC2A	ENSG00000149927	protein_coding	yes	12	0.0176680068609223	0.233672310026625	0.0670808374218028	0.0348432991608914	IN	30017115-30034591
C16orf92	ENSG00000167194	protein_coding	no						IN	30034655-30039057
FAM57B	ENSG00000149926	protein_coding	yes	5	0.0218664526005221	0.103214436044622	0.0612718137478925	0.0690031023128104	IN	30036024-30064299	TLCD3B, FP1188
ALDOA	ENSG00000149925	protein_coding	yes	1	0.0336698420459166	0.0336698420459166	0.0336698420459166	0.0336698420459166	IN	30064411-30081741	ALDA, GSD12
AC093512.1	ENSG00000274904	lncRNA	no						IN	30075627-30076146
PPP4C	ENSG00000149923	protein_coding	yes	3	0.0558121438425662	0.126228133496683	0.0810078943077609	0.0609834055840334	IN	30087299-30096698	PP4
TBX6	ENSG00000149922	protein_coding	yes	35	0.0216001749448755	0.284817549663805	0.124616048915965	0.118296973491979	IN	30097114-30103208	SCDO5
YPEL3	ENSG00000090238	protein_coding	yes	38	0.0385793959644194	0.451265563197119	0.222974688260762	0.212824600460609	IN	30103635-30107565
AC012645.1	ENSG00000250616	lncRNA	no						IN	30107751-30115437
GDPD3	ENSG00000102886	protein_coding	yes	26	0.0214042075881239	0.252699411847018	0.0958915619472877	0.0761284777205544	IN	30116131-30125177	GDE7
AC012645.2	ENSG00000261367	antisense	no						IN	30118996-30121862
AC012645.4	ENSG00000275371	antisense	no						IN	30122216-30123276
MAPK3	ENSG00000102882	protein_coding	yes	18	0.0130465119990034	0.307402004509179	0.101562133563426	0.0610018648009978	IN	30125426-30134827	ERK1, ERT2
CORO1A	ENSG00000102879	protein_coding	yes	7	0.0358209010727006	0.1110792467417	0.0644548599677914	0.0583145441553081	IN	30194148-30200397	CLABP, CLIPINA, TACO,
AC012645.3	ENSG00000261416	lncRNA	no						IN	30194826-30195844
BOLA2B	ENSG00000169627	protein_coding	yes	1	0.017496394567276	0.017496394567276	0.017496394567276	0.017496394567276	IN	30204255-30205627
SLX1A	ENSG00000132207	protein_coding	yes	8	0.0199124851609595	0.0560995683077779	0.0369870248765111	0.0363788265477265	IN	30206061-30208882	GIYD1
SULT1A3	ENSG00000261052	protein_coding	yes	3	0.0627798761090322	0.121849287892394	0.0837402082916001	0.0665914608733741	IN	30210552-30215631	HAST, ST1A3
AC106782.1	ENSG00000258130	pseudogene	yes	2	0.0414855920877227	0.109376000255919	0.0754307961718208	0.0754307961718208	FLANKING	30215637-30218503
AC106782.7	ENSG00000278887	pseudogene	no						FLANKING	30216739-30217935
AC106782.4	ENSG00000261444	pseudogene	no						FLANKING	30347721-30354657
AC106782.3	ENSG00000261203	pseudogene	no						FLANKING	30225730-30226020
NPIPB13	ENSG00000198064	protein_coding	yes	1	0.036405391228368	0.036405391228368	0.036405391228368	0.036405391228368	FLANKING	30234056-30259734
SMG1P5	ENSG00000183604	pseudogene	yes	22	0.0185739992165093	0.324126352653743	0.13848735220834	0.115821518272586	FLANKING	30296339-30346695
AC106782.5	ENSG00000273724	pseudogene	no						FLANKING	30202573-30383280
CD2BP2	ENSG00000169217	protein_coding	yes	13	0.0283347914076396	0.125927069893739	0.0630230846243715	0.0530527438917677	FLANKING	30362087-30366682	FWP010, LIN1, PPP1R59
AC106782.2	ENSG00000260219	lncRNA	yes	2	0.0187396893780788	0.0233664231263331	0.021053056252206	0.021053056252206	FLANKING	30229541-30233251
TBC1D10B	ENSG00000169221	protein_coding	yes	4	0.0264437967321751	0.0915232465577715	0.045213884283046	0.0314442469211186	FLANKING	30368423-30381585	EPI64B, FP2461
AC106782.6	ENSG00000274653	antisense	no						FLANKING	30216739-30217935
MYLPF	ENSG00000180209	protein_coding	yes	1	0.0220690408477453	0.0220690408477453	0.0220690408477453	0.0220690408477453	FLANKING	30382255-30389312	MLC2B, MYL11
ZNF48	ENSG00000180035	protein_coding	yes	3	0.0197102843107783	0.0822766368621042	0.0472655601514923	0.0398097592815945	FLANKING	30389427-30411429	ZNF553
SEPTIN1*	ENSG00000180096	protein_coding	yes	11	0.0291734120289066	0.131998433573074	0.056233821830502	0.0535387996299439	FLANKING	30389531-30407312	DIFF6, SEPT1
* The gene was renamed SEPTIN1 after the completion of the analysis; it is referred to here as SEPT1 here

## Sheet: 22q11.2
Gene_name	Gene_ensid	Type	Model_exists	Num_tissues	Min_r2	Max_r2	Mean_r2	Median_r2	In_CNV_or_flanking	Chr 22 Coordinates hg19	Other_names
TUBA8	ENSG00000183785	protein_coding	yes	7	0.0541594814231119	0.107273994176665	0.0769027983965876	0.074978625868857	FLANKING	18593097-18629321	CDCBM8, TUBAL2
AC008079.2	ENSG00000280007	antisense	no						FLANKING	18593525-18613921
USP18	ENSG00000184979	protein_coding	yes	3	0.020727531996929	0.0865416201593305	0.0437563563877519	0.0239999170069963	FLANKING	18632666-18660164	ISG43, PTORCH2, UBP43
AC008079.1	ENSG00000187979	lincRNA	no						FLANKING	18593525-18613921
GGTLC5P	ENSG00000276160	pseudogene	no						FLANKING	18593525-18613921	GGT
LINC01660	ENSG00000274044	lincRNA	no						FLANKING	20632132-20656828	FAM230J
AC011718.1	ENSG00000276874	pseudogene	no						FLANKING	20610447-20616201
PPP1R26P3	ENSG00000275060	pseudogene	no						FLANKING	20670709-20674508
FAM230A	ENSG00000277870	protein_coding	no						FLANKING	20692438-20716938	DGCR15
AC023490.1	ENSG00000277017	lincRNA	no						FLANKING	20378814-20380440
AC023490.3	ENSG00000278044	lncRNA	no						FLANKING	20351661-20362054
GGTLC3	ENSG00000274252	protein_coding	no						FLANKING	20366206-20368028	GGT
AC023490.2	ENSG00000277690	lincRNA	no						FLANKING	20377669-20378803
TMEM191B	ENSG00000278558	protein_coding	no						FLANKING	20377669-20380440
PI4KAP1	ENSG00000274602	pseudogene	no						FLANKING	20383524-20427835
SCARNA17	ENSG00000274625	snoRNA	no						FLANKING	26332497-26332621
RN7SKP131	ENSG00000222630	pseudogene	no						FLANKING	20455669-20455969
RIMBP3	ENSG00000275793	protein_coding	no						FLANKING	20456003-20461786	RIMBP3A
SUSD2P2	ENSG00000278110	pseudogene	no						FLANKING	20473206-20475094
CA15P2	ENSG00000273907	pseudogene	no						FLANKING	20486312-20488882
PPP1R26P2	ENSG00000273643	pseudogene	no						FLANKING	20499890-20503484
PPP1R26P4	ENSG00000278008	pseudogene	no						FLANKING	18703133-18707156
LINC01662	ENSG00000182824	lincRNA	no						FLANKING	18721427-18745407	FAM230E
GGT3P	ENSG00000197421	pseudogene	yes	1	0.0191590169641058	0.0191590169641058	0.0191590169641058	0.0191590169641058	FLANKING	18761178-18830912	GGT3
AC008132.2	ENSG00000239989	pseudogene	no						FLANKING	18781927-18782317
E2F6P1	ENSG00000234764	pseudogene	no						FLANKING	18820932-18823139
AC008132.1	ENSG00000161103	protein_coding	yes	2	0.0345960734007001	0.0706569111728473	0.0526264922867737	0.0526264922867737	FLANKING	18721427-18745407
BCRP7	ENSG00000215544	pseudogene	no						FLANKING	18843134-18843878
LINC01663	ENSG00000276095	lincRNA	no						FLANKING	18861056-18881920	FAM230F
AC008103.1	ENSG00000279987	lncRNA	no						FLANKING	18871015-18872195
DGCR6	ENSG00000183628	protein_coding	yes	44	0.0726813187289338	0.571285248883071	0.300023084995421	0.288996391691119	IN	18893541-18901751
AC007326.4	ENSG00000283809	protein_coding	no						IN	18893751-18935245
PRODH	ENSG00000100033	protein_coding	yes	33	0.0460107880264422	0.275192383842849	0.142434447403242	0.131399028074874	IN	18904403-18924066	POX; PIG6; PRODH1
AC007326.5	ENSG00000284294	lncRNA	no						IN	18923924-18935254
AC007326.2	ENSG00000280418	lncRNA	no						IN	18939447-18947025
DGCR5	ENSG00000237517	antisense	no						IN	18958027-19018755	DGS-A; DGS-B; LINC00037; POM121L5P;
AC007326.3	ENSG00000283583	pseudogene	no						IN	18968208-18968838
AC007326.1	ENSG00000271275	pseudogene	yes	6	0.053483965279969	0.175196801202243	0.11579154258848	0.115050208549847	IN	18984651-18985108
AC000095.2	ENSG00000283366	pseudogene	no						IN	19001866-19002019
DGCR9	ENSG00000273032	lincRNA	yes	31	0.0279755449797687	0.252264518381723	0.138208625209637	0.136547970599707	IN	19005347-19007761
AC000095.1	ENSG00000270393	pseudogene	no						IN	19005556-19006429
DGCR10	ENSG00000273164	sense_intronic	no						IN	19010569-19011063
CA15P1	ENSG00000241527	pseudogene	yes	25	0.045055248929998	0.233749039484167	0.119776739114246	0.110570869557431	IN	19019077-19022077
DGCR2	ENSG00000070413	protein_coding	yes	35	0.0304458064648104	0.538256168656097	0.147127723261327	0.111027056640622	IN	19023795-19109967	IDD; LAN; DGS-C;
DGCR11	ENSG00000273311	sense_intronic	no						IN	19033675-19035888	DGS-D
AC004461.1	ENSG00000237347	pseudogene	no						IN	19043314-19044025
DGCR12	ENSG00000281530	lincRNA	no						IN	19048554-19049356	DGS-E
AC004471.1	ENSG00000223461	lncRNA	no						IN	19109042-19112016
AC004471.2	ENSG00000272682	lncRNA	yes	8	0.0160613031156036	0.181106591660123	0.0821062375431471	0.0673037748954027	IN	19111822-19115962
TSSK1A	ENSG00000231086	pseudogene	yes	4	0.0373171503523535	0.135669900047516	0.0972016686790325	0.10790981215813	IN	19112806-19113159	TSSK1; SPOGA1; STK22A
ESS2	ENSG00000100056	protein_coding	yes	20	0.0331190941447592	0.197378372898521	0.099429988446296	0.0822681972025504	IN	19117792-19132164	ES2; DGS-H; DGS-I; DGCR13; DGCR14
TSSK2	ENSG00000206203	protein_coding	no						IN	19118321-19120136	TSK2; DGS-G; SPOGA2;
GSC2	ENSG00000063515	protein_coding	no						IN	19136089-19137796	GSCL
LINC01311	ENSG00000260924	lincRNA	no						IN	19159219-19160345
SLC25A1	ENSG00000100075	protein_coding	yes	23	0.0109338283987043	0.302924830710875	0.109042392553982	0.0917660813366302	IN	19163095-19166343	CTP; SLC20A3
CLTCL1	ENSG00000070371	protein_coding	yes	31	0.0212789222552143	0.32942148833638	0.143252692827398	0.131401435100334	IN	19166986-19279239	CHC22; CLH22; CLTCL
AC000081.1	ENSG00000230194	pseudogene	no						IN	19225966-19226262
SNORA15	ENSG00000251940	snoRNA	no						IN	19237396-19237489	ACA15; SNORA15A
KRT18P62	ENSG00000233471	pseudogene	no						IN	19245043-19246329
HIRA	ENSG00000100084	protein_coding	no						IN	19318221-19419256	TUP1; DGCR1; TUPLE1
C22orf39	ENSG00000242259	protein_coding	yes	8	0.0189643172930431	0.0992031953836636	0.0547662761131855	0.0532795287255054	IN	19428409-19435415
RN7SL168P	ENSG00000244296	pseudogene	no						IN	19353289-19353565
MRPL40	ENSG00000185608	protein_coding	yes	4	0.0142060595399814	0.108611667009831	0.0521626925828726	0.0429165218908389	IN	19419425-19423598	URIM; NLVCF; MRPL22;
AC000068.1	ENSG00000185065	lncRNA	no						IN	19435416-19437628
UFD1	ENSG00000070010	protein_coding	yes	3	0.0266478150294823	0.36217271739868	0.158592569461838	0.086957175957353	IN	19437464-19466738	UFD1L
AC000068.3	ENSG00000273300	lncRNA	no						IN	19441702-19442128
AC000068.2	ENSG00000273212	lncRNA	no						IN	19444026-19444485
CDC45	ENSG00000093009	protein_coding	yes	3	0.0138185300765675	0.0706338909609572	0.0333533356610041	0.0156075859454877	IN	19466982-19508135	CDC45L; MGORS7; CDC45L2;
CLDN5	ENSG00000184113	protein_coding	yes	3	0.0279690858758947	0.0464981539877062	0.0345589168696266	0.0292095107452788	IN	19510547-19515068	AWAL, BEC1, TMDVCF
LINC00895	ENSG00000281548	lincRNA	no						IN	19553653-19554362
AC000077.1	ENSG00000230485	pseudogene	no						IN	19618273-19621097
AC000067.1	ENSG00000225007	lincRNA	no						IN	19654546-19655078
SEPT5*	ENSG00000184702	protein_coding	yes	10	0.0137485691968188	0.179471303245993	0.0960302092143941	0.105851354968872	IN	19701987-19712295	septin-5
GP1BB	ENSG00000203618	protein_coding	no						IN	19705992-19712297	CD42C; GPIBB; BDPLT1
TBX1	ENSG00000184058	protein_coding	yes	4	0.0118074259879116	0.266554446812049	0.128024348966036	0.116867761532091	IN	19744226-19770555	DORV, TBX1C, TGA
GNB1L	ENSG00000185838	protein_coding	yes	19	0.0200758750336758	0.181681045394265	0.0797988120176911	0.0753836420956801	IN	19770747-19842462	DGCRK3, FKSG1, WDR14,
AC000089.1	ENSG00000235776	pseudogene	yes	4	0.0383673161797039	0.110636141499084	0.0669058823523191	0.0593100358652443	IN	19779817-19780617
RTL10	ENSG00000215012	protein_coding	yes	30	0.0333959561553836	0.29001923461425	0.128016829383459	0.0931590243527182	IN	19833669-19842397	BOP, C22orf29
TXNRD2	ENSG00000184470	protein_coding	yes	37	0.0397315317871451	0.423835640089622	0.153343074234909	0.139525029139443	IN	19863040-19921049	GCCD5, SELZ
AC000078.1	ENSG00000232926	pseudogene	yes	38	0.0338965198672332	0.461201111379801	0.22121001639515	0.221621081204156	IN	19874812-19875493
COMT	ENSG00000093010	protein_coding	yes	19	0.0194156837816057	0.25804615646117	0.0764220942799487	0.0631205967995713	IN	19929130-19957418
MIR4761	ENSG00000284031	miRNA	no						IN	19951283-19951357
ARVCF	ENSG00000099889	protein_coding	yes	21	0.0258056329222532	0.41352143006408	0.149607164172147	0.128373092495406	IN	19957499-20004331
TANGO2	ENSG00000183597	protein_coding	yes	9	0.0318749206825212	0.138580858198227	0.0633924009771122	0.0516293920717471	IN	20004537-20053401	C22orf25, MECRCN
MIR185	ENSG00000208023	miRNA	no						IN	20020662-20020743
AC006547.1	ENSG00000236540	lncRNA	no						IN	20045553-20052774
AC006547.3	ENSG00000268292	lncRNA	no						IN	20052075-20053228
DGCR8	ENSG00000128191	protein_coding	yes	5	0.0138755300473372	0.127055557715942	0.0547764850970915	0.0471782259690855	IN	20067755-20099311	C22orf12, DGCRK6, pasha
MIR3618	ENSG00000284140	miRNA	no						IN	20073269-20073356
MIR1306	ENSG00000284464	miRNA	no						IN	20073581-20073665
AC006547.2	ENSG00000243762	antisense	no						IN	20098344-20099398
TRMT2A	ENSG00000099899	protein_coding	yes	12	0.0263671197202961	0.285675559392514	0.0949925173638678	0.0620768285358123	IN	20099399-20104915	HTF9C
MIR6816	ENSG00000278278	miRNA	no						IN	20102209-20102274
RANBP1	ENSG00000099901	protein_coding	yes	2	0.0137939660977829	0.0703014436902604	0.0420477048940216	0.0420477048940216	IN	20103461-20114878	HTF9A
SNORA77B	ENSG00000264346	snoRNA	no						IN	20113925-20114049
ZDHHC8	ENSG00000099904	protein_coding	yes	8	0.02810349078468	0.246099519224128	0.11212106080309	0.112054872356724	IN	20116979-20135530	DHHC8, ZDHHCL1, ZNF378
CCDC188	ENSG00000234409	protein_coding	yes	13	0.0330414807138604	0.197779428731897	0.102464794101434	0.083042098365803	IN	20135939-20138578
AC007663.2	ENSG00000249923	lncRNA	no						IN	20186252-20192441
LINC00896	ENSG00000236499	lincRNA	yes	9	0.0155280136639007	0.174143456680328	0.0946704173364811	0.0942025211789141	IN	20193920-20196047
RTN4R	ENSG00000040608	protein_coding	yes	6	0.0154154527596106	0.126642377809211	0.0713868065429582	0.0675447117322286	IN	20228938-20270769	NGR, NOGOR
MIR1286	ENSG00000221039	miRNA	no						IN	20236657-20236734
AC007663.1	ENSG00000161132	pseudogene	yes	1	0.0234597151573257	0.0234597151573257	0.0234597151573257	0.0234597151573257	IN	20287283-20300739
DGCR6L	ENSG00000128185	protein_coding	yes	29	0.0428520207843383	0.292010613950456	0.153677931411798	0.155899922025397	IN	20301799-20307603
AC007663.4	ENSG00000273343	lncRNA	no						IN	20305642-20306272
AC007663.3	ENSG00000273139	lncRNA	yes	1	0.0152150820264467	0.0152150820264467	0.0152150820264467	0.0152150820264467	IN	20308262-20308726
AC007731.1	ENSG00000188280	lncRNA	yes	2	0.0277627315214495	0.129447407267478	0.0786050693944638	0.0786050693944638	IN	20837512-20837603	FAM230G
AC007731.3	ENSG00000235578	lncRNA	no						IN	20330726-20331888
USP41	ENSG00000161133	protein_coding	yes	2	0.0893840309004184	0.202061296077581	0.145722663489	0.145722663489	IN	20704868-20745048
ZNF74	ENSG00000185252	protein_coding	yes	18	0.0258365288975994	0.164733197365441	0.0798796700435198	0.0557594757143747	IN	20748405-20762745	COS52, ZNF520
SCARF2	ENSG00000244486	protein_coding	yes	4	0.044371693292292	0.0867057781847455	0.0634797200882903	0.0614207044380617	IN	20778874-20792146	NSR1, VDEGS
AC007731.5	ENSG00000277971	protein_coding	no						IN	20783528-20800907
KLHL22	ENSG00000099910	protein_coding	yes	4	0.020734115372729	0.0442156917456526	0.0324260550799996	0.0323772066008085	IN	20795806-20850170	KELCHL
AC007731.2	ENSG00000215493	pseudogene	no						IN	20804409-20806111
RNY1P9	ENSG00000255156	pseudogene	no						IN	20829481-20829598	RNYP1
RN7SL812P	ENSG00000242876	pseudogene	no						IN	20836224-20836497
KRT18P5	ENSG00000236670	pseudogene	yes	1	0.0362484981242592	0.0362484981242592	0.0362484981242592	0.0362484981242592	IN	20837102-20837914
MED15	ENSG00000099917	protein_coding	yes	29	0.026379073628311	0.231643637214166	0.120551465914271	0.101153223211995	IN	20850200-20941782	ARC105, CAG7A, TNRC7
AC007731.4	ENSG00000236003	lncRNA	no						IN	20876357-20878157
CCDC74BP1	ENSG00000250261	pseudogene	yes	8	0.0878376692950127	0.298566065369249	0.178446741480479	0.162387405898154	IN	20941783-20946505
SMPD4P1	ENSG00000223553	pseudogene	yes	7	0.035273718825922	0.545560780756121	0.260710841280115	0.246562154215161	IN	20956882-21011201
IGLL4P	ENSG00000276427	pseudogene	no						IN	20986877-20987113
SLC9A3P2	ENSG00000238125	pseudogene	no						IN	21007017-21009037
ABHD17AP4	ENSG00000229107	pseudogene	yes	7	0.0579775253521518	0.475751975535906	0.257051515316189	0.215409613489542	IN	21022124-21025272	FAM108A5; FAM108A5P
POM121L4P	ENSG00000217261	pseudogene	yes	1	0.232819178562127	0.232819178562127	0.232819178562127	0.232819178562127	IN	21044217-21053226
BCRP5	ENSG00000235062	pseudogene	no						IN	21052250-21053205	BCRL5
TMEM191A	ENSG00000226287	processed_transcript	no						IN	21055220-21058894	TMEM191AP
PI4KA	ENSG00000241973	protein_coding	yes	32	0.015877386781111	0.368510387587385	0.151626707470474	0.131869649366559	IN	21061979-21213705	PIK4CA, PMGYCHA
SERPIND1	ENSG00000099937	protein_coding	yes	19	0.0223298847434294	0.443176365132002	0.197446920242978	0.167123729278046	IN	21128167-21142008	HC2, HCF2, THPH10
SNAP29	ENSG00000099940	protein_coding	yes	42	0.0312611092402923	0.427313854004299	0.214058767457486	0.207721048669716	IN	21213271-21245506	CEDNIK
AC007308.1	ENSG00000272600	antisense	no						IN	21243494-21245502
CRKL	ENSG00000099942	protein_coding	yes	2	0.0321444232085503	0.0706212836333811	0.0513828534209657	0.0513828534209657	IN	21271714-21308037
LINC01637	ENSG00000237476	lincRNA	yes	4	0.0139224755067236	0.0647464698010764	0.0442570621729643	0.0491796516920286	IN	21311380-21318968
AIFM3	ENSG00000183773	protein_coding	yes	12	0.0178026386612134	0.233148925719646	0.0769470213468951	0.0486380682718637	IN	21319396-21335649	AIFL
LZTR1	ENSG00000099949	protein_coding	yes	33	0.0281877715052563	0.403522103064766	0.164960398462903	0.138367949343145	IN	21333751-21353327	BTBD29, SWNTS2
AC002470.1	ENSG00000272829	lncRNA	yes	8	0.0154448589484531	0.0809971090873176	0.0402347542928314	0.0402227381827781	IN	21335650-21336044
THAP7	ENSG00000184436	protein_coding	yes	15	0.032157916203948	0.14456725690474	0.0742366021549652	0.0719817646425313	IN	21354061-21356174
AC002472.2	ENSG00000284060	pseudogene	no						IN	21357184-21363742
TUBA3FP	ENSG00000161149	pseudogene	yes	4	0.0211422177902398	0.0548840179528589	0.0364456714702072	0.0348782250688651	IN	21357184-21368581
P2RX6	ENSG00000099957	protein_coding	yes	22	0.0214064071595477	0.270458827398048	0.105725452198212	0.0834380200548573	IN	21369316-21383006	P2RXL1, P2X6, P2XM
AC002472.3	ENSG00000284130	pseudogene	no						IN	21365673-21368506
SLC7A4	ENSG00000099960	protein_coding	yes	7	0.0395617920299892	0.230799685631498	0.132352879216224	0.132248075337186	IN	21383120-21387129
AC002472.1	ENSG00000226872	protein_coding	no						IN	21358030-21360736
MIR649	ENSG00000207575	miRNA	no						IN	21388465-21388561
P2RX6P	ENSG00000206145	pseudogene	yes	27	0.0328584812597494	0.389885325510876	0.177049007414138	0.172007131246115	IN	21389532-21399306
LRRC74B	ENSG00000187905	protein_coding	yes	13	0.0629800078417902	0.453870748400424	0.244435099327353	0.219827886276188	IN	21400235-21418457
TUBA3GP	ENSG00000249680	pseudogene	no						IN	21419749-21424386
AC002472.4	ENSG00000284665	pseudogene	no						IN	21425371-21435307
BCRP2	ENSG00000169668	pseudogene	yes	3	0.0441970580183151	0.296405363373276	0.18977324507198	0.228717313824348	IN	21457305-21476073	BCR2, BCRL2
AP000550.1	ENSG00000197210	lncRNA	yes	3	0.0148319063490689	0.179698209162051	0.0861752027819406	0.0639954928347018	FLANKING	21457227-21602789
POM121L7P	ENSG00000239511	pseudogene	yes	2	0.154071107402886	0.367630980063967	0.260851043733426	0.260851043733426	FLANKING	21479949-21482352	POM121L7
E2F6P2	ENSG00000224688	pseudogene	yes	1	0.0744692518826407	0.0744692518826407	0.0744692518826407	0.0744692518826407	FLANKING	21494730-21496937
FAM230B	ENSG00000215498	processed_transcript	no						FLANKING	21522047-21546445
AP000550.2	ENSG00000234503	lncRNA	no						FLANKING	21532181-21534164
AP000550.4	ENSG00000283972	pseudogene	no						FLANKING	21547649-21558044
GGT2	ENSG00000133475	protein_coding	yes	3	0.0385121034756318	0.099839082571882	0.0736743210601584	0.0826717771329615	FLANKING	21562262-21581926	GGT
AP000550.3	ENSG00000283145	pseudogene	no						FLANKING	21583049-21583427
E2F6P3	ENSG00000226885	pseudogene	yes	1	0.0638748472995599	0.0638748472995599	0.0638748472995599	0.0638748472995599	FLANKING	21622173-21624380
POM121L8P	ENSG00000229266	pseudogene	yes	1	0.0211318900222411	0.0211318900222411	0.0211318900222411	0.0211318900222411	FLANKING	21637170-21638450
BCRP6	ENSG00000169662	pseudogene	no						FLANKING	21645049-21648875
AP000552.1	ENSG00000206142	lncRNA	no						FLANKING	21614582-21771667	FAM230H
AP000552.3	ENSG00000237407	lncRNA	no						FLANKING	21714890-21715588
PPP1R26P5	ENSG00000232771	pseudogene	no						FLANKING	21695884-21699547
LINC01651	ENSG00000279920	lincRNA	no						FLANKING	21708902-21712356
AP000552.2	ENSG00000226534	pseudogene	no						FLANKING	21667209-21669193
RIMBP3B	ENSG00000274600	protein_coding	no						FLANKING	21737663-21743446
RN7SKP63	ENSG00000200057	pseudogene	no						FLANKING	21743480-21743780
HIC2	ENSG00000169635	protein_coding	yes	4	0.013445015008625	0.0666499147178981	0.0396126985904716	0.0391779323176817	FLANKING	21771693-21805752	HRG22, ZBTB30, ZNF907
TMEM191C	ENSG00000206140	lincRNA	yes	3	0.0257791526603795	0.0899070422798351	0.0656195709013847	0.0811725177639396	FLANKING	21820712-21825558
PI4KAP2	ENSG00000183506	pseudogene	yes	40	0.0457449837578047	0.411949254110695	0.207468586697214	0.190986327505426	FLANKING	21827324-21871822
RN7SKP221	ENSG00000222352	pseudogene	no						FLANKING	21899633-21899645
RIMBP3C	ENSG00000183246	protein_coding	yes	1	0.19978804314184	0.19978804314184	0.19978804314184	0.19978804314184	FLANKING	21899934-21905750
UBE2L3	ENSG00000185651	protein_coding	yes	11	0.0131387065000744	0.0869503326474365	0.0434156997645424	0.0355408113404415	FLANKING	21921836-21978323	UBCH7
YDJC	ENSG00000161179	protein_coding	yes	10	0.0233894820149054	0.0676047281425078	0.0483945339409968	0.0512158903460232	FLANKING	21982378-21984353
CCDC116	ENSG00000161180	protein_coding	yes	30	0.013092170623754	0.284589727642617	0.129247925888463	0.125342100884847	FLANKING	21987005-21991616
AP000553.2	ENSG00000273342	lncRNA	yes	3	0.0286240986418437	0.0362957717550907	0.0326639117317131	0.033071864798205	FLANKING	22016223-22016652
SDF2L1	ENSG00000128228	protein_coding	yes	6	0.0395072434516653	0.0946628324971575	0.063181350314416	0.0552810277846942	FLANKING	21996550-21998587
MIR130B	ENSG00000207751	miRNA	no						FLANKING	22007593-22007630
MIR301B	ENSG00000212102	miRNA	no						FLANKING	22007270-22007347
AP000553.4	ENSG00000284630	pseudogene	no						FLANKING	22016148-22016218
AP000553.5	ENSG00000284651	pseudogene	no						FLANKING	22012100-22015310
AP000553.6	ENSG00000284654	pseudogene	no						FLANKING	22015531-22015584
AP000553.3	ENSG00000284621	pseudogene	no						FLANKING	21995133-21995573
AP000553.1	ENSG00000272954	lncRNA	no						FLANKING	22016223-22016652
PPIL2	ENSG00000100023	protein_coding	yes	33	0.0466212233236255	0.397366584221316	0.202620301881158	0.184744128911023	FLANKING	22006559-22051832	CYC4, CYP60, UBOX7
* The gene was renamed SEPTIN5 after the completion of the analysis; it is referred to here as SEPT1 here
