# Supplementary material for: Integration of genetic, transcriptomic, and clinical data provides insight into 16p11.2 and 22q11.2 CNV genes
Source: Genome Med. 2021 Oct 29;13:172. doi: 10.1186/s13073-021-00972-1 (PMC8557010; doi:10.1186/s13073-021-00972-1)
Supplement: Supplementary file 5 — Additional file 5: Table S4: Identifying 16p11.2 and 22q11.2 cases from electronic health records (EHR). Keyword searches across all documents within the Vanderbilt EHR were performed to identify individuals carrying 16p11.2 or 22q11.2 CNVs. Individuals with documents containing matching keywords were reviewed manually to confirm the presence of 16p11.2 or 22q11.2 CNV. Individuals were excluded from case groups if their records included a mention of additional CNVs. Individuals within the 16p11.2 case groups were also excluded if the size of the reported CNV was 200-250 kb. Individuals within the 22q11.2 case group were excluded if the size of the CNV was smaller than 500 kb or if there was a mention of “distal” when referring to the deletion or duplication. Confirmed case numbers are listed, with the non-genotyped counts in parentheses. Non-genotyped individuals were used for downstream phenome-wide analyses. [file 13073_2021_972_MOESM5_ESM.xlsx]

## Sheet: ASD
Gene	Zscore	Pvalue	Region
NPIPB11	-0.709	0.4786	16p11.2
SMG1P6	0.153	0.8781	16p11.2
BOLA2	0.469	0.6388	16p11.2
SLX1B	0.041	0.9674	16p11.2
SULT1A4	-0.587	0.5571	16p11.2
AC133555.3	0.459	0.646	16p11.2
NPIPB12	-0.326	0.7447	16p11.2
SMG1P2	-0.435	0.6636	16p11.2
SLC7A5P1	1.207	0.2274	16p11.2
CA5AP1	-0.034	0.9729	16p11.2
SPN	0.117	0.9072	16p11.2
QPRT	2.404	0.0162	16p11.2
C16orf54	0.87	0.3843	16p11.2
ZG16	0.7	0.484	16p11.2
PRRT2	-0.238	0.8115	16p11.2
MVP	-0.903	0.3666	16p11.2
CDIPT	-0.725	0.4688	16p11.2
SEZ6L2	-0.18	0.857	16p11.2
ASPHD1	-0.602	0.5472	16p11.2
KCTD13	0.537	0.5909	16p11.2
TMEM219	1.238	0.2156	16p11.2
TAOK2	1.02	0.3076	16p11.2
HIRIP3	1.419	0.1559	16p11.2
INO80E	0.883	0.377	16p11.2
DOC2A	-0.089	0.9294	16p11.2
FAM57B	-1.673	0.09439	16p11.2
ALDOA	-0.266	0.7906	16p11.2
PPP4C	0.895	0.3707	16p11.2
TBX6	0.261	0.7938	16p11.2
YPEL3	-0.979	0.3275	16p11.2
GDPD3	0.033	0.9737	16p11.2
MAPK3	-0.83	0.4064	16p11.2
CORO1A	-1.343	0.1794	16p11.2
BOLA2B	0.474	0.6356	16p11.2
SLX1A	-2.647	0.008123	16p11.2
SULT1A3	0.543	0.5871	16p11.2
AC106782.1	1.275	0.2023	16p11.2
NPIPB13	-0.87	0.3841	16p11.2
SMG1P5	0.319	0.7494	16p11.2
CD2BP2	1.081	0.2798	16p11.2
AC106782.2	-0.327	0.7435	16p11.2
TBC1D10B	0.211	0.8327	16p11.2
MYLPF	-0.904	0.3659	16p11.2
ZNF48	0.056	0.9555	16p11.2
SEPT1	-0.348	0.7279	16p11.2
TUBA8	-0.457	0.6478	22q11.2
USP18	-1.822	0.06843	22q11.2
GGT3P	-1.603	0.1089	22q11.2
AC008132.1	-0.097	0.9228	22q11.2
DGCR6	0.957	0.3387	22q11.2
PRODH	-0.059	0.9531	22q11.2
AC007326.1	0.818	0.4134	22q11.2
DGCR9	0.82	0.412	22q11.2
CA15P1	-0.242	0.8088	22q11.2
DGCR2	-1.285	0.1986	22q11.2
AC004471.2	-0.362	0.7176	22q11.2
TSSK1A	0.187	0.8518	22q11.2
ESS2	-1.043	0.2971	22q11.2
SLC25A1	0.228	0.8198	22q11.2
CLTCL1	0.315	0.753	22q11.2
C22orf39	1.799	0.07209	22q11.2
MRPL40	1.821	0.06856	22q11.2
UFD1	0.497	0.6193	22q11.2
CDC45	1.532	0.1255	22q11.2
CLDN5	-0.476	0.6344	22q11.2
SEPT5	-1.039	0.2988	22q11.2
TBX1	-1.774	0.07599	22q11.2
GNB1L	-0.545	0.5858	22q11.2
AC000089.1	0.092	0.9269	22q11.2
RTL10	0.569	0.5697	22q11.2
TXNRD2	0.939	0.3478	22q11.2
AC000078.1	-2.238	0.02524	22q11.2
COMT	0.372	0.7097	22q11.2
ARVCF	-0.214	0.8309	22q11.2
TANGO2	-0.089	0.9288	22q11.2
DGCR8	-0.532	0.5949	22q11.2
TRMT2A	1.076	0.2818	22q11.2
RANBP1	-1.031	0.3026	22q11.2
ZDHHC8	-0.504	0.6143	22q11.2
CCDC188	0.146	0.8841	22q11.2
LINC00896	-0.239	0.8109	22q11.2
RTN4R	0.558	0.5765	22q11.2
AC007663.1	-0.703	0.4818	22q11.2
DGCR6L	-0.514	0.6071	22q11.2
AC007663.3	2.674	0.007496	22q11.2
AC007731.1	0.759	0.4476	22q11.2
USP41	-0.962	0.336	22q11.2
ZNF74	-0.058	0.954	22q11.2
SCARF2	-1.63	0.1031	22q11.2
KLHL22	0.365	0.715	22q11.2
KRT18P5	1.937	0.05279	22q11.2
MED15	-1.094	0.2738	22q11.2
CCDC74BP1	-1.054	0.2919	22q11.2
SMPD4P1	0.403	0.6866	22q11.2
ABHD17AP4	-0.619	0.5358	22q11.2
POM121L4P	2.208	0.02723	22q11.2
PI4KA	-1.403	0.1607	22q11.2
SERPIND1	2.099	0.03585	22q11.2
SNAP29	0.809	0.4183	22q11.2
CRKL	2.486	0.01294	22q11.2
LINC01637	-0.678	0.4977	22q11.2
AIFM3	0.875	0.3816	22q11.2
LZTR1	-0.514	0.6071	22q11.2
AC002470.1	0.444	0.6569	22q11.2
THAP7	0.665	0.5062	22q11.2
TUBA3FP	0.318	0.7502	22q11.2
P2RX6	0.566	0.5713	22q11.2
SLC7A4	1.179	0.2382	22q11.2
P2RX6P	1.099	0.2716	22q11.2
LRRC74B	-0.569	0.5694	22q11.2
BCRP2	-2.038	0.04156	22q11.2
AP000550.1	-0.808	0.4193	22q11.2
POM121L7P	-2.478	0.01321	22q11.2
E2F6P2	-1.42	0.1556	22q11.2
GGT2	0.056	0.9553	22q11.2
E2F6P3	-0.356	0.7216	22q11.2
POM121L8P	0.819	0.4129	22q11.2
HIC2	-1.663	0.09632	22q11.2
TMEM191C	0.005	0.9963	22q11.2
PI4KAP2	0.027	0.9782	22q11.2
RIMBP3C	1.707	0.08778	22q11.2
UBE2L3	0.833	0.4051	22q11.2
YDJC	-0.345	0.7303	22q11.2
CCDC116	-0.371	0.7106	22q11.2
AP000553.2	-0.755	0.4505	22q11.2
SDF2L1	0.801	0.4231	22q11.2
PPIL2	-0.861	0.3894	22q11.2

## Sheet: Bipolar
Gene	Zscore	Pvalue	Region
NPIPB11	-1.956	0.05048	16p11.2
SMG1P6	-0.733	0.4636	16p11.2
BOLA2	0.532	0.5948	16p11.2
SLX1B	-0.005	0.9959	16p11.2
SULT1A4	0.83	0.4063	16p11.2
AC133555.3	-0.266	0.7903	16p11.2
NPIPB12	-2.335	0.01954	16p11.2
SMG1P2	-1.818	0.06907	16p11.2
SLC7A5P1	-0.576	0.5646	16p11.2
CA5AP1	-0.15	0.8805	16p11.2
SPN	-0.913	0.3614	16p11.2
QPRT	0.729	0.4662	16p11.2
C16orf54	1.416	0.1567	16p11.2
ZG16	-0.147	0.8835	16p11.2
PRRT2	-0.668	0.5043	16p11.2
MVP	2.537	0.01119	16p11.2
CDIPT	1	0.3172	16p11.2
SEZ6L2	-0.049	0.9611	16p11.2
ASPHD1	-1.148	0.2509	16p11.2
KCTD13	-0.559	0.5764	16p11.2
TMEM219	1.34	0.1803	16p11.2
TAOK2	0.049	0.9607	16p11.2
HIRIP3	-0.581	0.561	16p11.2
INO80E	2.099	0.03579	16p11.2
DOC2A	-0.289	0.7724	16p11.2
FAM57B	1.433	0.1519	16p11.2
ALDOA	-2.365	0.01805	16p11.2
PPP4C	1.321	0.1866	16p11.2
TBX6	0.476	0.6342	16p11.2
YPEL3	-1.173	0.2408	16p11.2
GDPD3	-1.567	0.117	16p11.2
MAPK3	-0.084	0.9329	16p11.2
CORO1A	1.203	0.229	16p11.2
BOLA2B	1.106	0.2687	16p11.2
SLX1A	0.718	0.473	16p11.2
SULT1A3	2.806	0.005021	16p11.2
AC106782.1	-0.654	0.5134	16p11.2
NPIPB13	0.629	0.5294	16p11.2
SMG1P5	1.796	0.07245	16p11.2
CD2BP2	-0.145	0.8846	16p11.2
AC106782.2	-0.895	0.3708	16p11.2
TBC1D10B	0.543	0.5874	16p11.2
MYLPF	0.643	0.5204	16p11.2
ZNF48	0.418	0.6763	16p11.2
SEPT1	1.644	0.1002	16p11.2
TUBA8	-1.499	0.1338	22q11.2
USP18	-0.364	0.7156	22q11.2
GGT3P	0.479	0.6319	22q11.2
AC008132.1	0.638	0.5237	22q11.2
DGCR6	0.473	0.6363	22q11.2
PRODH	-0.647	0.5179	22q11.2
AC007326.1	-0.461	0.645	22q11.2
DGCR9	-1.386	0.1657	22q11.2
CA15P1	0.18	0.8572	22q11.2
DGCR2	0.116	0.908	22q11.2
AC004471.2	0.694	0.4875	22q11.2
TSSK1A	0.464	0.6429	22q11.2
ESS2	-1.677	0.09358	22q11.2
SLC25A1	-1.339	0.1805	22q11.2
CLTCL1	2.177	0.02952	22q11.2
C22orf39	0.199	0.8422	22q11.2
MRPL40	-1.519	0.1287	22q11.2
UFD1	-1.319	0.1873	22q11.2
CDC45	-0.113	0.9098	22q11.2
CLDN5	0.938	0.348	22q11.2
SEPT5	0.266	0.7904	22q11.2
TBX1	0.522	0.6019	22q11.2
GNB1L	0.32	0.7491	22q11.2
AC000089.1	0.91	0.363	22q11.2
RTL10	-0.641	0.5215	22q11.2
TXNRD2	0.732	0.4643	22q11.2
AC000078.1	-0.333	0.7395	22q11.2
COMT	0.673	0.5012	22q11.2
ARVCF	-1.103	0.2702	22q11.2
TANGO2	1.74	0.08186	22q11.2
DGCR8	2.28	0.02258	22q11.2
TRMT2A	0.737	0.4609	22q11.2
RANBP1	0.842	0.3995	22q11.2
ZDHHC8	0.422	0.6729	22q11.2
CCDC188	0.222	0.8245	22q11.2
LINC00896	-1.482	0.1384	22q11.2
RTN4R	0.376	0.7067	22q11.2
AC007663.1	-0.101	0.9192	22q11.2
DGCR6L	-0.208	0.835	22q11.2
AC007663.3	1.192	0.2332	22q11.2
AC007731.1	-0.834	0.404	22q11.2
USP41	-0.48	0.6312	22q11.2
ZNF74	1.289	0.1974	22q11.2
SCARF2	1.263	0.2067	22q11.2
KLHL22	-1.553	0.1204	22q11.2
KRT18P5	1.633	0.1025	22q11.2
MED15	-0.899	0.3687	22q11.2
CCDC74BP1	-1.286	0.1985	22q11.2
SMPD4P1	-1.838	0.06612	22q11.2
ABHD17AP4	0.523	0.6006	22q11.2
POM121L4P	-1.813	0.06988	22q11.2
PI4KA	0.483	0.6293	22q11.2
SERPIND1	-1.036	0.3002	22q11.2
SNAP29	-1.466	0.1428	22q11.2
CRKL	0.351	0.7258	22q11.2
LINC01637	-1.47	0.1415	22q11.2
AIFM3	-0.398	0.6905	22q11.2
LZTR1	1.488	0.1369	22q11.2
AC002470.1	-2.347	0.01891	22q11.2
THAP7	0.828	0.4076	22q11.2
TUBA3FP	1.098	0.2723	22q11.2
P2RX6	1.358	0.1746	22q11.2
SLC7A4	0.084	0.9332	22q11.2
P2RX6P	1.265	0.2057	22q11.2
LRRC74B	-0.023	0.9814	22q11.2
BCRP2	0.225	0.8217	22q11.2
AP000550.1	2.733	0.006282	22q11.2
POM121L7P	0.178	0.859	22q11.2
E2F6P2	-2.469	0.01355	22q11.2
GGT2	1.954	0.05075	22q11.2
E2F6P3	3.857	0.0001148	22q11.2
POM121L8P	-1.602	0.1091	22q11.2
HIC2	1.909	0.0563	22q11.2
TMEM191C	0.989	0.3225	22q11.2
PI4KAP2	-1.678	0.09332	22q11.2
RIMBP3C	0.098	0.9222	22q11.2
UBE2L3	0.845	0.3983	22q11.2
YDJC	-1.317	0.1879	22q11.2
CCDC116	-0.408	0.683	22q11.2
AP000553.2	-0.266	0.7901	22q11.2
SDF2L1	1.228	0.2194	22q11.2
PPIL2	1.935	0.05294	22q11.2

## Sheet: Schizophrenia
Gene	Zscore	Pvalue	Region
NPIPB11	-2.209	0.02717	16p11.2
SMG1P6	-0.321	0.748	16p11.2
BOLA2	1.337	0.1813	16p11.2
SLX1B	-0.414	0.679	16p11.2
SULT1A4	-1.102	0.2705	16p11.2
AC133555.3	-1.817	0.06924	16p11.2
NPIPB12	-1.645	0.0999	16p11.2
SMG1P2	-3.1	0.001935	16p11.2
SLC7A5P1	-1.992	0.04638	16p11.2
CA5AP1	0.89	0.3735	16p11.2
SPN	-1.369	0.171	16p11.2
QPRT	-1.095	0.2734	16p11.2
C16orf54	0.417	0.6764	16p11.2
ZG16	1.319	0.187	16p11.2
PRRT2	-0.91	0.3626	16p11.2
MVP	0.382	0.7028	16p11.2
CDIPT	1.446	0.1482	16p11.2
SEZ6L2	-1.087	0.2771	16p11.2
ASPHD1	-2.663	0.007753	16p11.2
KCTD13	-1.903	0.05702	16p11.2
TMEM219	4.332	1.48e-05	16p11.2
TAOK2	2.244	0.02481	16p11.2
HIRIP3	1.758	0.07881	16p11.2
INO80E	6.211	5.275e-10	16p11.2
DOC2A	3.898	9.7e-05	16p11.2
FAM57B	2.257	0.02402	16p11.2
ALDOA	-1.142	0.2534	16p11.2
PPP4C	2.982	0.002866	16p11.2
TBX6	-1.947	0.05155	16p11.2
YPEL3	-4.571	4.858e-06	16p11.2
GDPD3	2.665	0.007693	16p11.2
MAPK3	3.265	0.001096	16p11.2
CORO1A	1.772	0.07634	16p11.2
BOLA2B	0.329	0.7424	16p11.2
SLX1A	-2.306	0.02108	16p11.2
SULT1A3	2.213	0.02691	16p11.2
AC106782.1	-0.935	0.3497	16p11.2
NPIPB13	-0.844	0.3989	16p11.2
SMG1P5	1.655	0.09788	16p11.2
CD2BP2	-0.617	0.5372	16p11.2
AC106782.2	-1.536	0.1246	16p11.2
TBC1D10B	0.7	0.4842	16p11.2
MYLPF	-0.975	0.3294	16p11.2
ZNF48	-1.522	0.128	16p11.2
SEPT1	0.976	0.3292	16p11.2
TUBA8	1.448	0.1475	22q11.2
USP18	-0.929	0.3527	22q11.2
GGT3P	0.53	0.5961	22q11.2
AC008132.1	-0.316	0.752	22q11.2
DGCR6	0.178	0.8589	22q11.2
PRODH	-0.146	0.8842	22q11.2
AC007326.1	-1.272	0.2034	22q11.2
DGCR9	-1.935	0.05299	22q11.2
CA15P1	-1.739	0.08201	22q11.2
DGCR2	1.342	0.1796	22q11.2
AC004471.2	-1.316	0.1881	22q11.2
TSSK1A	0.112	0.9109	22q11.2
ESS2	-0.317	0.7513	22q11.2
SLC25A1	-0.202	0.8402	22q11.2
CLTCL1	3.205	0.00135	22q11.2
C22orf39	1.429	0.1531	22q11.2
MRPL40	-0.736	0.4616	22q11.2
UFD1	-2.412	0.01586	22q11.2
CDC45	1.987	0.04696	22q11.2
CLDN5	-1.247	0.2125	22q11.2
SEPT5	-0.049	0.9606	22q11.2
TBX1	0.866	0.3866	22q11.2
GNB1L	0.8	0.4239	22q11.2
AC000089.1	0.553	0.5805	22q11.2
RTL10	-0.256	0.798	22q11.2
TXNRD2	0.985	0.3248	22q11.2
AC000078.1	0.134	0.8931	22q11.2
COMT	-0.067	0.9464	22q11.2
ARVCF	-1.186	0.2356	22q11.2
TANGO2	-0.271	0.7862	22q11.2
DGCR8	2.619	0.008808	22q11.2
TRMT2A	1.41	0.1586	22q11.2
RANBP1	0.913	0.3613	22q11.2
ZDHHC8	3.497	0.0004697	22q11.2
CCDC188	-0.248	0.8041	22q11.2
LINC00896	0.936	0.3494	22q11.2
RTN4R	0.151	0.8799	22q11.2
AC007663.1	0.887	0.375	22q11.2
DGCR6L	0.316	0.7517	22q11.2
AC007663.3	1.572	0.116	22q11.2
AC007731.1	-0.57	0.5687	22q11.2
USP41	-0.561	0.5749	22q11.2
ZNF74	0.829	0.4072	22q11.2
SCARF2	-0.129	0.8976	22q11.2
KLHL22	0.914	0.3608	22q11.2
KRT18P5	0.601	0.548	22q11.2
MED15	-0.816	0.4147	22q11.2
CCDC74BP1	-0.782	0.4343	22q11.2
SMPD4P1	-0.825	0.4091	22q11.2
ABHD17AP4	0.6	0.5486	22q11.2
POM121L4P	-1.886	0.05931	22q11.2
PI4KA	1.282	0.1997	22q11.2
SERPIND1	-1.716	0.08613	22q11.2
SNAP29	-0.737	0.4613	22q11.2
CRKL	1.188	0.2348	22q11.2
LINC01637	0.756	0.4494	22q11.2
AIFM3	-1.227	0.2197	22q11.2
LZTR1	0.212	0.8325	22q11.2
AC002470.1	0.159	0.8739	22q11.2
THAP7	-0.004	0.997	22q11.2
TUBA3FP	-0.408	0.6835	22q11.2
P2RX6	0.223	0.8239	22q11.2
SLC7A4	0.216	0.829	22q11.2
P2RX6P	1.622	0.1048	22q11.2
LRRC74B	2.128	0.03332	22q11.2
BCRP2	-1.794	0.07289	22q11.2
AP000550.1	-1.625	0.1042	22q11.2
POM121L7P	-0.628	0.5299	22q11.2
E2F6P2	-3.007	0.002637	22q11.2
GGT2	1.89	0.05878	22q11.2
E2F6P3	-0.075	0.94	22q11.2
POM121L8P	-0.289	0.7725	22q11.2
HIC2	2.665	0.007698	22q11.2
TMEM191C	0.434	0.6644	22q11.2
PI4KAP2	-0.071	0.9435	22q11.2
RIMBP3C	-0.853	0.3937	22q11.2
UBE2L3	1.307	0.1913	22q11.2
YDJC	1.822	0.06844	22q11.2
CCDC116	-0.956	0.3391	22q11.2
AP000553.2	-0.705	0.4808	22q11.2
SDF2L1	-2.635	0.008425	22q11.2
PPIL2	2.176	0.02954	22q11.2

## Sheet: BMI
Gene	Pvalue	Mean_Zscore	Region
NPIPB11	0.00486523	2.68613	16p11.2
BOLA2	0.0138695	-1.96201	16p11.2
SLX1B	0.0119032	1.54419	16p11.2
SULT1A4	0.0118476	1.42566	16p11.2
SLC7A5P1	0.00302338	1.91508	16p11.2
CA5AP1	0.565775	0.574284	16p11.2
SPN	6.24445e-18	-6.10632	16p11.2
QPRT	0.0186395	-0.39375	16p11.2
C16orf54	0.0606863	-1.87577	16p11.2
ZG16	0.841581	0.199872	16p11.2
PRRT2	0.00751777	0.461824	16p11.2
MVP	2.07062e-05	1.06026	16p11.2
CDIPT	0.0033715	0.986007	16p11.2
SEZ6L2	0.0595571	2.00942	16p11.2
ASPHD1	0.0444088	1.62887	16p11.2
KCTD13	9.53299e-06	1.59035	16p11.2
TMEM219	2.19858e-05	-3.59581	16p11.2
TAOK2	8.4835e-11	-2.32842	16p11.2
HIRIP3	0.48517	0.202641	16p11.2
INO80E	4.17318e-06	-4.29711	16p11.2
DOC2A	0.000508354	-3.3487	16p11.2
FAM57B	0.00346825	-1.0767	16p11.2
ALDOA	0.895111	0.13184	16p11.2
PPP4C	0.00101621	-0.941787	16p11.2
TBX6	0.000247249	2.58167	16p11.2
YPEL3	0.000175585	3.62596	16p11.2
GDPD3	0.00070951	0.129316	16p11.2
MAPK3	0.0023873	-2.72839	16p11.2
CORO1A	0.0289106	-1.59391	16p11.2
BOLA2B	0.46868	0.724628	16p11.2
SLX1A	0.00974421	0.0932591	16p11.2
SULT1A3	0.00152355	-2.05753	16p11.2
CD2BP2	0.00144097	0.596703	16p11.2
TBC1D10B	0.00603033	0.580442	16p11.2
MYLPF	0.19766	1.28825	16p11.2
ZNF48	0.0119616	-0.692039	16p11.2
SEPT1	0.120575	-0.442079	16p11.2
TUBA8	0.341692	0.546807	22q11.2
USP18	0.839985	0.477874	22q11.2
GGT3P	0.0737117	-1.7884	22q11.2
DGCR6	0.692793	-0.232525	22q11.2
PRODH	0.999589	-0.453023	22q11.2
DGCR9	0.742578	-0.144919	22q11.2
CA15P1	0.597145	-0.564321	22q11.2
DGCR2	0.167308	0.607899	22q11.2
TSSK1A	0.262295	-0.883492	22q11.2
SLC25A1	0.618015	-0.953143	22q11.2
CLTCL1	0.848805	0.263862	22q11.2
C22orf39	0.715079	0.483317	22q11.2
MRPL40	0.0984862	-0.514823	22q11.2
CDC45	0.0219078	0.319363	22q11.2
CLDN5	0.59947	0.77577	22q11.2
SEPT5	0.938014	-0.0144671	22q11.2
TBX1	0.686593	-0.605887	22q11.2
GNB1L	0.601933	0.204928	22q11.2
TXNRD2	0.318603	0.907139	22q11.2
COMT	0.0948158	0.101018	22q11.2
ARVCF	0.0664853	0.712544	22q11.2
TANGO2	0.182356	0.598193	22q11.2
DGCR8	0.355103	-0.455406	22q11.2
TRMT2A	0.455894	-0.0576538	22q11.2
RANBP1	0.0654657	-0.0284295	22q11.2
ZDHHC8	0.611025	-0.13491	22q11.2
LINC00896	0.625402	0.622168	22q11.2
RTN4R	0.50822	0.355542	22q11.2
DGCR6L	0.40847	-0.000288847	22q11.2
USP41	0.554418	-0.725963	22q11.2
ZNF74	0.392709	-0.564157	22q11.2
SCARF2	0.106126	-0.665952	22q11.2
KLHL22	0.800294	-0.375413	22q11.2
KRT18P5	0.0582657	1.89369	22q11.2
MED15	0.395177	0.484111	22q11.2
SMPD4P1	0.391248	1.02534	22q11.2
ABHD17AP4	0.451608	1.15222	22q11.2
POM121L4P	0.969068	-0.0387773	22q11.2
PI4KA	0.0709174	1.53635	22q11.2
SERPIND1	0.646797	-1.18043	22q11.2
SNAP29	0.162233	-0.345644	22q11.2
CRKL	0.377699	0.0562508	22q11.2
AIFM3	0.273586	0.234621	22q11.2
LZTR1	0.918302	0.313904	22q11.2
THAP7	0.309954	-0.137364	22q11.2
TUBA3FP	0.107992	-0.872606	22q11.2
P2RX6	0.598276	-0.166074	22q11.2
SLC7A4	0.701722	0.125663	22q11.2
P2RX6P	0.362354	-0.0980429	22q11.2
BCRP2	0.0536076	-1.39378	22q11.2
GGT2	0.569637	-0.265312	22q11.2
POM121L8P	0.753058	0.31461	22q11.2
HIC2	0.0723036	0.456783	22q11.2
TMEM191C	0.00167729	0.292439	22q11.2
PI4KAP2	0.378883	0.117274	22q11.2
RIMBP3C	0.49793	0.677751	22q11.2
UBE2L3	0.0390101	1.95452	22q11.2
YDJC	0.0127831	-0.277186	22q11.2
CCDC116	0.00464746	-2.84061	22q11.2
SDF2L1	0.474825	0.851792	22q11.2
PPIL2	0.00633457	-1.72092	22q11.2

## Sheet: IQ
Gene	Pvalue	Mean_Zscore	Region
NPIPB11	0.636565	0.0973897	16p11.2
BOLA2	0.0190842	-0.969469	16p11.2
SLX1B	0.0578606	-1.1143	16p11.2
SULT1A4	0.0861958	-1.47042	16p11.2
SLC7A5P1	0.341751	-0.38018	16p11.2
CA5AP1	0.047085	-1.98554	16p11.2
SPN	2.90649e-22	6.4644	16p11.2
QPRT	0.906353	-0.35959	16p11.2
C16orf54	0.286051	-1.06682	16p11.2
ZG16	0.709599	-0.372394	16p11.2
PRRT2	0.15089	0.137217	16p11.2
MVP	0.0126629	0.00125661	16p11.2
CDIPT	0.0711784	-0.28145	16p11.2
SEZ6L2	0.667077	0.206815	16p11.2
ASPHD1	0.231037	-0.20844	16p11.2
KCTD13	0.621504	0.568763	16p11.2
TMEM219	0.609092	-0.863557	16p11.2
TAOK2	0.0336628	1.3292	16p11.2
HIRIP3	0.709025	0.00378674	16p11.2
INO80E	0.55205	-0.953958	16p11.2
DOC2A	0.66467	-0.431132	16p11.2
FAM57B	0.747339	0.0957689	16p11.2
ALDOA	0.0152341	2.42677	16p11.2
PPP4C	0.818579	-0.405085	16p11.2
TBX6	0.750097	0.492719	16p11.2
YPEL3	0.353768	0.815197	16p11.2
GDPD3	0.227045	-0.854484	16p11.2
MAPK3	0.279263	-0.642866	16p11.2
CORO1A	0.443056	-0.484302	16p11.2
BOLA2B	0.493114	-0.685365	16p11.2
SLX1A	0.285801	0.853909	16p11.2
SULT1A3	0.425283	0.318268	16p11.2
CD2BP2	0.918227	0.532551	16p11.2
TBC1D10B	0.748713	0.58899	16p11.2
MYLPF	0.285737	1.06752	16p11.2
ZNF48	0.466535	-0.549055	16p11.2
SEPT1	0.381157	-0.43656	16p11.2
TUBA8	0.606271	0.398544	22q11.2
USP18	0.782951	-0.389246	22q11.2
GGT3P	0.179816	1.34132	22q11.2
DGCR6	0.796345	-0.0121014	22q11.2
PRODH	0.686337	0.0554721	22q11.2
DGCR9	0.712013	0.334878	22q11.2
CA15P1	0.956043	0.290993	22q11.2
DGCR2	0.600065	-0.421739	22q11.2
TSSK1A	0.148421	-0.83054	22q11.2
SLC25A1	0.785005	-1.12868	22q11.2
CLTCL1	0.402562	0.43072	22q11.2
C22orf39	0.377616	1.07667	22q11.2
MRPL40	0.0249902	0.785755	22q11.2
CDC45	0.576237	0.224131	22q11.2
CLDN5	0.930092	0.0189813	22q11.2
SEPT5	0.593205	0.224762	22q11.2
TBX1	0.485116	-0.243347	22q11.2
GNB1L	0.145418	-1.24523	22q11.2
TXNRD2	0.414632	-0.254721	22q11.2
COMT	0.055097	-0.305924	22q11.2
ARVCF	0.0761214	0.841858	22q11.2
TANGO2	0.469071	-0.0160149	22q11.2
DGCR8	0.674971	-0.458088	22q11.2
TRMT2A	0.599057	-0.455049	22q11.2
RANBP1	0.303075	1.10878	22q11.2
ZDHHC8	0.0526744	-0.454246	22q11.2
LINC00896	0.0121278	0.999693	22q11.2
RTN4R	0.299664	0.379328	22q11.2
DGCR6L	0.909022	0.666566	22q11.2
USP41	0.36786	0.977364	22q11.2
ZNF74	0.242326	-0.910361	22q11.2
SCARF2	0.322446	0.805097	22q11.2
KLHL22	0.332559	0.236605	22q11.2
KRT18P5	0.326363	0.981467	22q11.2
MED15	0.0387793	0.442337	22q11.2
SMPD4P1	0.258903	-0.11557	22q11.2
ABHD17AP4	0.249965	-0.673651	22q11.2
POM121L4P	0.277079	1.0869	22q11.2
PI4KA	0.435149	-0.970896	22q11.2
SERPIND1	0.399148	1.24935	22q11.2
SNAP29	0.394055	0.857888	22q11.2
CRKL	0.263032	0.852578	22q11.2
AIFM3	0.362567	0.529854	22q11.2
LZTR1	0.428544	-0.33855	22q11.2
THAP7	0.901272	-0.848995	22q11.2
TUBA3FP	0.4286	-0.179714	22q11.2
P2RX6	0.520565	-0.0215646	22q11.2
SLC7A4	0.497399	0.341942	22q11.2
P2RX6P	0.363194	-1.2971	22q11.2
BCRP2	0.497806	0.540607	22q11.2
GGT2	0.955954	-0.332471	22q11.2
POM121L8P	0.376071	-0.885159	22q11.2
HIC2	0.527917	0.417443	22q11.2
TMEM191C	0.799998	-0.702147	22q11.2
PI4KAP2	0.149261	1.32744	22q11.2
RIMBP3C	0.369899	0.896663	22q11.2
UBE2L3	0.642267	0.832261	22q11.2
YDJC	0.270241	1.49648	22q11.2
CCDC116	0.0959693	-1.16034	22q11.2
SDF2L1	0.645017	0.402941	22q11.2
PPIL2	0.920594	0.232554	22q11.2
