# Supplementary material for: Integration of genetic, transcriptomic, and clinical data provides insight into 16p11.2 and 22q11.2 CNV genes
Source: Genome Med. 2021 Oct 29;13:172. doi: 10.1186/s13073-021-00972-1 (PMC8557010; doi:10.1186/s13073-021-00972-1)
Supplement: Supplementary file 7 — Additional file 7: Table S6. Comparison of association results to independent data. For each gene-trait pair, we list the original p-value, the GWAS trait(s) that we classified as most similar to a PheWAS trait, its best p-value in an independent dataset, the number of GWAS datasets that were used for this trait, and the rank of this gene within that dataset. For UK Biobank summary statistics, we have genome-wide data; for datasets with individual-level data, only 16p11.2 and 22q11.2 genes were calculated. See Table S2 for more information on datasets used. [file 13073_2021_972_MOESM7_ESM.xlsx]

## Sheet: GWAS Traits
Gene	Discovery Trait	Discovery P	Replication Trait	Dataset with best result (out of)	Best P	Percentile within dataset (rank)
SPN	BMI	6.2x10-18	BMI	UK Biobank BMI (1)	6.1x10-23	46 (21/46)
TMEM219	Schizophrenia**	1.5x10-5	Schizophrenia	UK Biobank Schizophrenia F20 (5)	0.027	2 (541/25819)
TMEM219	BMI**	2.2x10-5	BMI	UK Biobank BMI (1)	7x10-37	4 (2/46)
TAOK2	BMI**	8.5x10-11	BMI	UK Biobank BMI (1)	4.2x10-29	17 (8/46)
INO80E	Schizophrenia	5.3x10-10	Schizophrenia	UK Biobank Schizophrenia F20 (5)	0.038	3 (787/25819)
INO80E	BMI	4.2x10-6	BMI	UK Biobank BMI (1)	1.9x10-27	30 (14/46)
YPEL3	Schizophrenia**	4.9x10-6	Schizophrenia	UK Biobank Schizophrenia F20 (5)	0.046	4 (929/25819)
MVP	BMI**	2.1x10-5	BMI	UK Biobank BMI (1)	5.1x10-11	74 (34/46)
KCTD13	BMI	9.5x10-6	BMI	UK Biobank BMI (1)	1.2x10-30	11 (5/46)
				** conditional analysis was performed; not significant
For UK Biobank BMI: tested 46 16p11.2 genes
For UK BIobank Schizophrenia: tested 25819 genes genome-wide

## Sheet: PheWAS Traits
Gene	PheWAS Trait	Best Discovery P	Trait of Comparison	Dataset with Best Result (out of)	Best P	Percentile within dataset (rank)
NPIP11B	Psychosis, Schizophrenia and other psychotic disorders	1.04x10-5	Schizophrenia	PGC Schizophrenia (6)	0.027	17 (21/127)
SLX1B	Psychosis, Schizophrenia and other psychotic disorders	3.03x10-5	Schizophrenia	UK Biobank F20 (6)	0.37	33 (8624/25819)
TMEM219	Mental Retardation	0.0034	IQ	UK Biobank IQ (2)	0.23	38 (9920/25819)
TANGO2	Autism	0.0011	Autism	UK Biobank 20544_14 v1 (3)	0.6	56 (14421/25819)
ZDHHC8	Autism	0.0013	Autism	UK Biobank 20544_14 v2 (3)	0.26	23 (5893/25819)
TBC1D10B	Psychosis, Schizophrenia and other psychotic disorders	0.0013	Schizophrenia	UK Biobank 20002_1289 (6)	0.33	29 (7555/25819)
SEZ6L2	Schizophrenia and other psychotic disorders	0.0029	Schizophrenia	PGC Schizophrenia (6)	0.28	50 (64/127)
SEPT1	Psychosis	0.0035	Schizophrenia	UK Biobank 20002_1289 (6)	0.03	2 (625/25819)
YDJC	Speech and language disorder	0.0043	Autism, IQ, Schizophrenia	UK Biobank 20544_2 (11)	0.06	5 (1161/25819)
CA5AP1	Developmental delays and disorders, Pervasive developmental disorders	0.005	Autism, IQ	Savage et al IQ (2)	0.05	9 (9/89)
ZNF74	Mood disorders	0.0053	Bipolar Disorder	PGC Bipolar Disorder (8)	0.2	34 (43/127)
MAPK3	Psychosis **	0.0054	Schizophrenia	PGC Schizophrenia (6)	0.0011	5 (6/127)
AIFM3	Mood disorders	0.006	Bipolar Disorder	UK Biobank F31 (8)	0.04	3 (874/25819)
DGCR8	Hallucinations	0.0061	Bipolar Disorder, Schizophrenia	PGC Schizophrenia (14)	0.0088	12 (15/127)
GGT2	Mood disorders	0.0064	Bipolar Disorder	PGC Bipolar Disorder (8)	0.051	10 (13/127)
BOLA2	Psychosis, Schizophrenia and other psychotic disorders **	0.0083	Schizophrenia	UK Biobank F20 (6)	0.1	9 (2207/25819)
KLHL22	Mood disorders	0.01	Bipolar Disorder	PGC Bipolar Disorder (8)	0.12	17 (21/127)
MED15	Mood disorders	0.01	Bipolar Disorder	UK Biobank 20544_10 v2 (8)	0.16	13 (3475/25819)
SCARF2	Mood disorders	1.34x10-5	Bipolar Disorder	UK Biobank F31 (8)	0.003	0.3 (79/25819)
SCARF2	Schizophrenia, Schizophrenia and other psychotic disorders	0.00027	Schizophrenia	UK Biobank F20 (6)	0.17	14 (3670/25819)
HIC2	Mood disorders	0.00046	Bipolar Disorder	UK Biobank 20002_1291 (8)	0.004	0.4 (100/25819)
HIC2	Pervasive developmental disorders	0.0031	Autism	PGC Autism (3)	0.1	14 (17/127)
CDC45	Pervasive developmental disorders	0.011	Autism	PGC Autism (3)	0.13	16 (20/127)
RANBP1	Bariatric surgery	0.00034	BMI	GIANT BMI (3)	0.065	40 (38/98)
ZNF48	Bariatric surgery	0.0072	BMI	UK Biobank BMI 21001 (3)	3.7x10-6	5 (1410/25819)
KLHL22	Overweight, obesity and other hyperalimentation	0.0064	BMI	UK Biobank BMI 23104 (3)	0.082	43 (11031/25819)
MYLPF	Morbid obesity	0.0037	BMI	UK Biobank BMI 21001 (3)	0.00032	12 (2985/25819)
P2RX6	Morbid obesity	0.00012	BMI	UK Biobank BMI 23104 (3)	0.1	45 (11562/25819)
P2RX6P	Morbid obesity **	0.00043	BMI	UK Biobank BMI 23104 (3)	0.031	32 (8302/25819)
SNAP29	Morbid obesity	0.0045	BMI	UK Biobank BMI 23104 (3)	0.13	49 (12770/25819)
C16orf54	Bariatric surgery	0.0019	BMI	UK Biobank BMI 21001 (3)	0.012	25 (6753/25819)
				** conditional analysis was performed; not significant
For UK Biobank traits: tested 25819 genes genome-wide
For PGC traits: tested 127 16p11.2 and 22q11.2 genes total
