# Supplementary material for: Integration of genetic, transcriptomic, and clinical data provides insight into 16p11.2 and 22q11.2 CNV genes
Source: Genome Med. 2021 Oct 29;13:172. doi: 10.1186/s13073-021-00972-1 (PMC8557010; doi:10.1186/s13073-021-00972-1)
Supplement: Supplementary file 8 — Additional file 8: Table S7. Conditional analysis for independence of associations. Conditional analysis was performed on the PGC schizophrenia data, the UK Biobank BMI data, as well as two BioVU clinical trait associations (16p11.2 genes and psychosis, 22q11.2 genes and morbid obesity). For each trait, we performed MultiXcan first adjusting for a specific gene, then by leaving a gene in and adjusting all the other genes associated with that trait out. The Pcond reported in the text is the p-value of this gene-trait pair when adjusting for all other genes considered for conditioning for this trait, unless otherwise stated. [file 13073_2021_972_MOESM8_ESM.xlsx]

## Sheet: Sheet1
PGC - Schizophrenia
	INO80E	YPEL3	TMEM219
Original p	5.3x10-10	4.9x10-6	1.5x10-5
Conditioned on INO80E	n/a	0.7	0.0083
Conditioned on YPEL3	3.0x10-6	n/a	1.5x10-5
Conditioned on TMEM219	4.7x10-9	6.5x10-6	n/a
Conditioned on INO80E and YPEL3	n/a	n/a	0.00012
Conditioned on INO80E and TMEM219	n/a	0.81	n/a
Conditioned on YPEL3 and TMEM219	2.3x10-6	n/a	n/a
UK Biobank - BMI
	INO80E	SPN	TMEM219	MVP	KCTD13	TAOK2
Original p	1.9x10-27	6.1x10-23	7x10-37	5.1x10-11	1.2x10-30	4.2x10-29
Conditioned on INO80E	NA	7x10-21	4.5x10-18	1.8x10-5	1.2x10-30	4.9x10-23
Conditioned on SPN	2.4x10-27	NA	7x10-37	5.1x10-11	1.2x10-30	5x10-29
Conditioned on TMEM219	2.3x10-32	6.1x10-23	NA	4.3x10-10	6.8x10-31	4.2x10-29		*conditional analysis was only performed on genes which were significantly correlated in at least one tissue
Conditioned on MVP	7.9x10-27	6.1x10-23	8.2x10-38	NA	1.4x10-30	4.2x10-29
Conditioned on KCTD13	8.8x10-28	6.1x10-23	3.6x10-36	1.3x10-11	NA	4.1x10-27
Conditioned on TAOK2	3.3x10-27	4.6x10-23	7x10-37	5.1x10-11	2.8x10-30	NA
Conditioned on all but INO80E	2.8x10-32	NA	NA	NA	NA	NA
Conditioned on all but SPN	NA	7.5x10-21	NA	NA	NA	NA
Conditioned on all but TMEM219	NA	NA	2.3x10-18	NA	NA	NA
Conditioned on all but MVP	NA	NA	NA	5x10-6	NA	NA
Conditioned on all but KCTD13	NA	NA	NA	NA	4x10-27	NA
Conditioned on all but TAOK2	NA	NA	NA	NA	NA	2.3x10-19
BioVU - Psychosis
	BOLA2	MAPK3	NPIPB11	SEPT1	SLX1B	TBC1D10B
Original P	0.0083	0.0054	1.04x10-5	0.0035	3.03x10-5	0.0028
Conditioned on BOLA2	NA	0.029	1.7x10-5	0.0094	1.6x10-5	0.0028
Conditioned on MAPK3	0.012	NA	8.8x10-5	0.0055	2.4x10-6	0.0028
Conditioned on NPIPB11	0.011	0.0024	NA	0.0068	2.3x10-5	0.0028
Conditioned on SEPT1	0.051	0.0038	6.7x10-6	NA	0.00013	0.0028
Conditioned on SLX1B	0.037	0.0072	3.8x10-6	0.005	NA	0.0032
Conditioned on TBC1D10B	0.017	0.0054	1.04x10-5	0.0035	3.01x10-5	NA
Conditioned on all but BOLA2	0.022	NA	NA	NA	NA	NA
Conditioned on all but MAPK3	NA	0.014	NA	NA	NA	NA
Conditioned on all but NPIPB11	NA	NA	5.2x10-5	NA	NA	NA
Conditioned on all but SEPT1	NA	NA	NA	0.0046	NA	NA
Conditioned on all but SLX1B	NA	NA	NA	NA	6.510-6	NA
Conditioned on all but TBC1D10B	NA	NA	NA	NA	NA	0.0032
BioVU - Morbid Obesity
	SNAP29	P2RX6	P2RX6P
Original P	0.0045	0.00012	0.00043
Conditioned on SNAP29	NA	8.4x10-5	0.00047
Conditioned on P2RX6	0.0002	NA	0.00099
Conditioned on P2RX6P	0.0042	0.0001	NA
Conditioned on P2RX6 and P2RX6P	0.00021	NA	NA
Conditioned on SNAP29 and P2RX6P	NA	7.1x10-5	NA
Conditioned on SNAP29 and P2RX6	NA	NA	0.00081
