# Supplementary material for: Integration of genetic, transcriptomic, and clinical data provides insight into 16p11.2 and 22q11.2 CNV genes
Source: Genome Med. 2021 Oct 29;13:172. doi: 10.1186/s13073-021-00972-1 (PMC8557010; doi:10.1186/s13073-021-00972-1)
Supplement: Supplementary file 9 — Additional file 9: Table S8. Traits over-represented in CNV carriers. The four categories of CNV carrier – 16p11.2 duplication, 16p11.2 deletion, 22q11.2 duplication, 22q11.2 deletion – were tested separately. The results for all clinical traits tested are provided. The number of cases and controls for each trait is given, as well as whether the p-value meets either Bonferroni or FDR correction. Traits in bold were represented in over 5% of carriers. [file 13073_2021_972_MOESM9_ESM.xlsx]

## Sheet: Sheet1
Highlighted traits: significant after Bonferroni correction
Bolded traits: significant traits present in 5 or more percent of carriers

## Sheet: 22qDupPheWAS
phenotype	description	beta	SE	OR	p	n_total	n_cases	n_controls	bonferroni	fdr	group
758.1	Chromosomal anomalies	5.17283	0.38889	176.414	2.26788e-40	690653	2852	687801	TRUE	TRUE	congenital anomalies
758	Chromosomal anomalies and genetic disorders	5.05528	0.386174	156.849	3.72244e-39	691187	3386	687801	TRUE	TRUE	congenital anomalies
264.3	Delayed milestones	3.11609	0.419636	22.5579	1.12202e-13	618594	5638	612956	TRUE	TRUE	endocrine/metabolic
759	Other and unspecified congenital anomalies	3.88093	0.531811	48.4693	2.92998e-13	691730	3929	687801	TRUE	TRUE	congenital anomalies
752.2	Other specified congenital anomalies of nervous system	3.03768	0.42276	20.8568	6.70273e-13	696626	2173	694453	TRUE	TRUE	congenital anomalies
264.9	Lack of normal physiological development, unspecified	2.98541	0.418437	19.7946	9.70244e-13	619813	6857	612956	TRUE	TRUE	endocrine/metabolic
350.2	Abnormality of gait	3.15475	0.452314	23.4472	3.0653e-12	675289	14325	660964	TRUE	TRUE	neurological
350	Abnormal movement	2.64992	0.384252	14.153	5.33708e-12	685424	24460	660964	TRUE	TRUE	neurological
264	Lack of normal physiological development	2.53229	0.378219	12.5822	2.15251e-11	629665	16709	612956	TRUE	TRUE	endocrine/metabolic
752	Nervous system congenital anomalies	2.79253	0.420908	16.3222	3.25546e-11	697793	3340	694453	TRUE	TRUE	congenital anomalies
394.7	Disease of tricuspid valve	4.15349	0.733587	63.6556	1.49715e-08	637152	3223	633929	TRUE	TRUE	circulatory system
315	Develomental delays and disorders	2.32314	0.4208	10.2077	3.3753e-08	661147	15391	645756	TRUE	TRUE	mental disorders
389	Hearing loss	1.89316	0.365027	6.6403	2.14449e-07	674747	32978	641769	TRUE	TRUE	sense organs
394	Rheumatic disease of the heart valves	3.7513	0.732398	42.5763	3.02408e-07	639802	5873	633929	TRUE	TRUE	circulatory system
381.9	Otorrhea	2.74099	0.537765	15.5023	3.45078e-07	595068	2266	592802	TRUE	TRUE	sense organs
313.3	Autism	2.51534	0.50036	12.3709	4.98023e-07	651569	5813	645756	TRUE	TRUE	mental disorders
345	Epilepsy, recurrent seizures, convulsions	1.88426	0.375499	6.58148	5.22099e-07	636892	26474	610418	TRUE	TRUE	neurological
313	Pervasive developmental disorders	2.06224	0.424624	7.8636	1.19396e-06	667904	22148	645756	TRUE	TRUE	mental disorders
597.2	Urinary complications NEC	4.97197	1.02428	144.311	1.20918e-06	668041	412	667629	TRUE	TRUE	genitourinary
599.1	Urinary obstruction	4.74651	1.03169	115.182	4.20997e-06	599094	834	598260	TRUE	TRUE	genitourinary
292.5	Transient alteration of awareness	2.78757	0.606428	16.2415	4.29232e-06	637507	2163	635344	TRUE	TRUE	mental disorders
378.2	Nystagmus and other irregular eye movements	2.70988	0.606933	15.0274	8.01171e-06	619680	1323	618357	TRUE	TRUE	sense organs
292	Neurological disorders	2.11611	0.484444	8.29879	1.25318e-05	663090	27746	635344	TRUE	TRUE	mental disorders
759.1	Anomalies of endocrine glands, congenital	4.62513	1.0674	102.016	1.47037e-05	688092	291	687801	TRUE	TRUE	congenital anomalies
747.11	Cardiac shunt/ heart septal defect	1.90445	0.449858	6.71569	2.30148e-05	689182	8148	681034	TRUE	TRUE	congenital anomalies
346.1	Nonspecific abnormal findings on radiological and other examination of skull and head	4.26537	1.02434	71.1911	3.12726e-05	611287	869	610418	FALSE	TRUE	neurological
350.1	Abnormal involuntary movements	2.51602	0.608672	12.3793	3.57085e-05	668651	7687	660964	FALSE	TRUE	neurological
747.1	Cardiac congenital anomalies	1.73926	0.422275	5.69312	3.80886e-05	696974	15940	681034	FALSE	TRUE	congenital anomalies
345.12	Partial epilepsy	2.2161	0.540472	9.17146	4.12615e-05	617661	7243	610418	FALSE	TRUE	neurological
416	Cardiomegaly	2.48967	0.609171	12.0573	4.37022e-05	671397	15163	656234	FALSE	TRUE	circulatory system
614.32	Chronic inflammatory pelvic disease	4.16189	1.03517	64.1925	5.80792e-05	670743	590	670153	FALSE	TRUE	genitourinary
509.8	Dependence on respirator [Ventilator] or supplemental oxygen	2.8932	0.730443	18.051	7.46722e-05	625763	3700	622063	FALSE	TRUE	respiratory
747	Cardiac and circulatory congenital anomalies	1.66938	0.42207	5.30888	7.64651e-05	698506	17472	681034	FALSE	TRUE	congenital anomalies
536.7	Complications of gastrostomy, colostomy and enterostomy	2.87897	0.728309	17.7959	7.71949e-05	667868	1410	666458	FALSE	TRUE	digestive
751.2	Congenital anomalies of urinary system	2.38323	0.603741	10.8399	7.89911e-05	680558	3169	677389	FALSE	TRUE	congenital anomalies
315.3	Mental retardation	2.93842	0.765629	18.886	0.00012408	648568	2812	645756	FALSE	TRUE	mental disorders
345.1	Epilepsy	1.87649	0.491433	6.53056	0.000134312	622106	11688	610418	FALSE	TRUE	neurological
578.2	Blood in stool	2.28868	0.601793	9.8619	0.000142899	645548	7784	637764	FALSE	TRUE	digestive
749.1	Cleft palate	3.16658	0.835271	23.7261	0.000149993	615173	1278	613895	FALSE	TRUE	congenital anomalies
752.1	Neural tube defects	2.76838	0.732899	15.9329	0.000158536	695768	1315	694453	FALSE	TRUE	congenital anomalies
751.22	Other specified congenital anomalies of kidney	2.72108	0.730615	15.1967	0.000195803	678456	1067	677389	FALSE	TRUE	congenital anomalies
532	Dysphagia	1.97757	0.532316	7.22514	0.000203184	590210	20011	570199	FALSE	TRUE	digestive
415.21	Primary pulmonary hypertension	3.75336	1.01885	42.6642	0.000229662	657415	1181	656234	FALSE	TRUE	circulatory system
270.12	Phenylketonuria [PKU]	3.76118	1.02246	42.9992	0.000234546	689541	134	689407	FALSE	TRUE	endocrine/metabolic
444	Arterial embolism and thrombosis	3.70992	1.01797	40.8503	0.000267978	662107	1420	660687	FALSE	TRUE	circulatory system
264.1	Short stature	2.16155	0.594373	8.68457	0.00027617	617451	4495	612956	FALSE	TRUE	endocrine/metabolic
427.11	Paroxysmal supraventricular tachycardia	2.57867	0.728101	13.1796	0.000397655	576826	6033	570793	FALSE	TRUE	circulatory system
362	Other retinal disorders	2.51702	0.726294	12.3916	0.00052913	669023	18806	650217	FALSE	TRUE	sense organs
264.2	Failure to thrive (childhood)	1.90884	0.553842	6.74525	0.000567817	618238	5282	612956	FALSE	TRUE	endocrine/metabolic
275.1	Disorders of iron metabolism	3.49353	1.01744	32.9017	0.000595564	682403	971	681432	FALSE	TRUE	hematopoietic
327	Sleep disorders	1.64858	0.486077	5.19959	0.00069486	639149	29459	609690	FALSE	TRUE	neurological
345.3	Convulsions	1.51611	0.455877	4.55446	0.000881993	632293	21875	610418	FALSE	TRUE	neurological
331	Other cerebral degenerations	2.4085	0.737661	11.1172	0.00109448	615192	4774	610418	FALSE	TRUE	neurological
427.1	Paroxysmal tachycardia, unspecified	2.35456	0.729738	10.5335	0.0012528	582126	11333	570793	FALSE	TRUE	circulatory system
772.3	Muscle weakness	1.69342	0.526807	5.43804	0.00130674	673657	14670	658987	FALSE	TRUE	symptoms
253.3	Diabetes insipidus	3.23219	1.01604	25.3352	0.00146682	657474	569	656905	FALSE	TRUE	endocrine/metabolic
536	Disorders of function of stomach	2.30318	0.727438	10.006	0.00154468	671959	5501	666458	FALSE	TRUE	digestive
331.1	Hydrocephalus	2.31598	0.737381	10.1348	0.00168479	614157	3739	610418	FALSE	FALSE	neurological
348.9	Other conditions of brain, NOS	2.29641	0.737677	9.9384	0.0018518	615755	5337	610418	FALSE	FALSE	neurological
313.1	Attention deficit hyperactivity disorder	1.68089	0.542172	5.37031	0.00193338	661530	15774	645756	FALSE	FALSE	mental disorders
374.3	Ptosis of eyelid	3.12714	1.01497	22.8086	0.00206307	609776	3020	606756	FALSE	FALSE	sense organs
568.1	Peritoneal adhesions (postoperative) (postinfection)	3.11683	1.01546	22.5746	0.00214518	663918	1868	662050	FALSE	FALSE	digestive
747.13	Congenital anomalies of great vessels	1.64168	0.539507	5.16383	0.00234294	685293	4259	681034	FALSE	FALSE	congenital anomalies
327.71	Restless legs syndrome	3.10531	1.02093	22.3162	0.00235289	613175	3485	609690	FALSE	FALSE	neurological
530.9	Heartburn	3.08907	1.01812	21.9567	0.0024125	571613	1414	570199	FALSE	FALSE	digestive
389.2	Conductive hearing loss	1.4366	0.485107	4.20636	0.00306243	651734	9965	641769	FALSE	FALSE	sense organs
614.3	Pelvic inflammatory disease (PID)	3.00056	1.03235	20.0969	0.00365463	671538	1385	670153	FALSE	FALSE	genitourinary
41	Bacterial infection NOS	1.53192	0.528791	4.62706	0.00376719	675999	21450	654549	FALSE	FALSE	infectious diseases
427.3	Other specified cardiac dysrhythmias	2.09543	0.730186	8.12891	0.00410839	583755	12962	570793	FALSE	FALSE	circulatory system
396	Abnormal heart sounds	1.51801	0.530302	4.56311	0.00420275	644448	10519	633929	FALSE	FALSE	circulatory system
530.11	GERD	1.26635	0.446202	3.54788	0.00453883	627234	57035	570199	FALSE	FALSE	digestive
531	Peptic ulcer (excl. esophageal)	2.87565	1.01523	17.737	0.00461849	696611	3359	693252	FALSE	FALSE	digestive
686.2	Impetigo	2.04661	0.728473	7.74164	0.00496252	623560	1719	621841	FALSE	FALSE	dermatologic
965.1	Opiates and related narcotics causing adverse effects in therapeutic use	2.84185	1.01651	17.1475	0.0051788	635515	2545	632970	FALSE	FALSE	injuries & poisonings
312.3	Impulse control disorder	2.92336	1.04829	18.6038	0.00529203	646905	1149	645756	FALSE	FALSE	mental disorders
781.2	Abnormal posture	2.02009	0.727032	7.539	0.00546036	695227	2537	692690	FALSE	FALSE	symptoms
578	Gastrointestinal hemorrhage	1.66424	0.601127	5.28168	0.00563081	654221	16457	637764	FALSE	FALSE	digestive
557	Intestinal malabsorption (non-celiac)	2.81734	1.01782	16.7323	0.00563997	593885	1505	592380	FALSE	FALSE	digestive
327.41	Organic or persistent insomnia	2.77328	1.01972	16.0111	0.00653532	612113	2423	609690	FALSE	FALSE	neurological
530.1	Esophagitis, GERD and related diseases	1.19459	0.446188	3.30222	0.00742103	630150	59951	570199	FALSE	FALSE	digestive
270.1	Disturbances of amino-acid transport	2.68671	1.01539	14.6833	0.00814515	689943	536	689407	FALSE	FALSE	endocrine/metabolic
530	Diseases of esophagus	1.17841	0.446224	3.24921	0.00826975	633009	62810	570199	FALSE	FALSE	digestive
568	Other disorders of peritoneum	2.63882	1.01496	13.9966	0.00932467	664760	2710	662050	FALSE	FALSE	digestive
327.7	Sleep related movement disorders	2.64829	1.02006	14.1299	0.00942577	614051	4361	609690	FALSE	FALSE	neurological
579.8	Nonspecific abnormal findings in stool contents	2.63217	1.01543	13.904	0.00953699	638434	670	637764	FALSE	FALSE	digestive
401.3	Other hypertensive complications	2.59818	1.02583	13.4393	0.0113165	529277	6073	523204	FALSE	FALSE	circulatory system
395.1	Nonrheumatic mitral valve disorders	2.55377	1.0175	12.8555	0.0120783	645386	11457	633929	FALSE	FALSE	circulatory system
601.3	Orchitis and epididymitis	2.54369	1.02242	12.7266	0.0128495	673478	1087	672391	FALSE	FALSE	genitourinary
350.3	Lack of coordination	1.82096	0.732291	6.17779	0.0128948	667519	6555	660964	FALSE	FALSE	neurological
282.5	Sickle cell anemia	2.67047	1.08132	14.4468	0.0135245	603395	1397	601998	FALSE	FALSE	hematopoietic
374	Other disorders of eyelids	2.4998	1.01499	12.1801	0.0137822	619563	12807	606756	FALSE	FALSE	sense organs
420.2	Pericarditis	2.49194	1.01528	12.0847	0.0141101	685203	3192	682011	FALSE	FALSE	circulatory system
381.2	Eustachian tube disorders	1.10427	0.451099	3.01701	0.0143674	611648	18846	592802	FALSE	FALSE	sense organs
637	Short gestation; low birth weight; and fetal growth retardation	1.80392	0.744812	6.0734	0.0154363	677667	708	676959	FALSE	FALSE	pregnancy complications
771	Musculoskeletal symptoms referable to limbs	2.45536	1.01527	11.6506	0.015588	669443	2962	666481	FALSE	FALSE	symptoms
509	Respiratory failure, insufficiency, arrest	1.45262	0.604528	4.2743	0.0162656	646449	24386	622063	FALSE	FALSE	respiratory
428.3	Heart failure with reduced EF [Systolic or combined heart failure]	2.43531	1.01954	11.4194	0.0169108	660128	9669	650459	FALSE	FALSE	circulatory system
751	Genitourinary congenital anomalies	1.07524	0.453202	2.93071	0.0176658	688685	11296	677389	FALSE	FALSE	congenital anomalies
626.14	Irregular menstrual bleeding	2.45241	1.0361	11.6163	0.0179344	620980	1722	619258	FALSE	FALSE	genitourinary
567	Peritonitis and retroperitoneal infections	2.38049	1.01546	10.8102	0.0190662	664906	2856	662050	FALSE	FALSE	digestive
575.8	Other disorders of biliary tract	2.3698	1.01365	10.6952	0.0193928	686321	1929	684392	FALSE	FALSE	digestive
348.4	Cerebral cysts	2.38014	1.02287	10.8064	0.0199694	611443	1025	610418	FALSE	FALSE	neurological
750.13	Congenital anomalies of mouth/tongue	1.70711	0.734678	5.513	0.0201462	678765	1376	677389	FALSE	FALSE	congenital anomalies
750.1	Upper gastrointestinal congenital anomalies	1.69338	0.732314	5.43785	0.0207569	679050	1661	677389	FALSE	FALSE	congenital anomalies
751.21	Cystic kidney disease	2.32617	1.01602	10.2386	0.0220508	679035	1646	677389	FALSE	FALSE	congenital anomalies
723	Other disorders of cervical region	2.32074	1.0137	10.1832	0.0220573	626356	2761	623595	FALSE	FALSE	musculoskeletal
535.2	Atrophic gastritis	2.31138	1.01559	10.0884	0.0228519	667684	1226	666458	FALSE	FALSE	digestive
348	Other conditions of brain	1.67627	0.73679	5.34559	0.0228998	621614	11196	610418	FALSE	FALSE	neurological
781	Symptoms involving nervous and musculoskeletal systems	2.30644	1.01433	10.0386	0.0229741	695614	2924	692690	FALSE	FALSE	symptoms
41.4	E. coli	2.30344	1.01579	10.0086	0.0233518	658749	4200	654549	FALSE	FALSE	infectious diseases
312	Conduct disorders	1.73859	0.771368	5.68933	0.0242019	652105	6349	645756	FALSE	FALSE	mental disorders
960.2	Allergy/adverse effect of penicillin	2.26219	1.01517	9.60409	0.0258549	636395	3425	632970	FALSE	FALSE	injuries & poisonings
343	Infantile cerebral palsy	1.64116	0.737195	5.16117	0.0259989	613898	3480	610418	FALSE	FALSE	neurological
415.2	Chronic pulmonary heart disease	2.21411	1.01735	9.15325	0.0295286	662249	6015	656234	FALSE	FALSE	circulatory system
509.2	Respiratory insufficiency	2.1959	1.0165	8.98811	0.0307528	626846	4783	622063	FALSE	FALSE	respiratory
859	Complication due to other implant and internal device	2.18139	1.01471	8.85865	0.031574	667580	3265	664315	FALSE	FALSE	injuries & poisonings
425.1	Primary/intrinsic cardiomyopathies	2.17397	1.01866	8.79312	0.032831	691978	9967	682011	FALSE	FALSE	circulatory system
315.2	Speech and language disorder	1.17989	0.552981	3.254	0.0328689	654946	9190	645756	FALSE	FALSE	mental disorders
270	Disorders of protein plasma/amino-acid transport and metabolism	2.16205	1.01448	8.68894	0.0330736	693381	3974	689407	FALSE	FALSE	endocrine/metabolic
977	Personal history of allergy to medicinal agents	2.15174	1.01516	8.59981	0.0340394	637700	4730	632970	FALSE	FALSE	injuries & poisonings
420	Carditis	2.14046	1.01476	8.50332	0.0349174	686660	4649	682011	FALSE	FALSE	circulatory system
752.11	Spina bifida	2.12629	1.01863	8.38375	0.0368505	695527	1074	694453	FALSE	FALSE	congenital anomalies
425	Cardiomyopathy	2.10945	1.01845	8.2437	0.0383372	693174	11163	682011	FALSE	FALSE	circulatory system
728.7	Fasciitis	2.09521	1.01339	8.12714	0.0386856	597760	5272	592488	FALSE	FALSE	musculoskeletal
560.4	Other intestinal obstruction	2.09199	1.01802	8.10103	0.0398823	596346	3966	592380	FALSE	FALSE	digestive
80	Postoperative infection	2.06987	1.014	7.92381	0.0412216	694420	4500	689920	FALSE	FALSE	infectious diseases
384	Other disorders of tympanic membrane	1.48907	0.73425	4.43295	0.0425594	597079	4277	592802	FALSE	FALSE	sense organs
496	Chronic airway obstruction	2.05147	1.01754	7.77932	0.0437883	617210	18930	598280	FALSE	FALSE	respiratory
327.3	Sleep apnea	1.07955	0.538307	2.94335	0.044915	646124	36434	609690	FALSE	FALSE	neurological
512.9	Other dyspnea	1.06988	0.539886	2.91503	0.0475157	512727	41300	471427	FALSE	FALSE	respiratory
626.13	Irregular menstrual cycle	1.49259	0.755377	4.44858	0.0481608	627151	7893	619258	FALSE	FALSE	genitourinary
601	Inflammatory diseases of prostate	2.00188	1.02207	7.40296	0.0501535	675266	2875	672391	FALSE	FALSE	genitourinary
575	Other biliary tract disease	1.97673	1.01331	7.21906	0.051086	688117	3725	684392	FALSE	FALSE	digestive
362.1	Retinopathy of prematurity	1.4269	0.731794	4.16576	0.0511923	651759	1542	650217	FALSE	FALSE	sense organs
497	Bronchitis	1.93723	1.01556	6.93953	0.0564483	604074	5794	598280	FALSE	FALSE	respiratory
585.3	Chronic renal failure [CKD]	1.94216	1.02849	6.97378	0.0589784	651405	18835	632570	FALSE	FALSE	genitourinary
979	Adverse drug events and drug allergies	1.87348	1.01464	6.51092	0.064826	638010	5040	632970	FALSE	FALSE	injuries & poisonings
428	Congestive heart failure; nonhypertensive	1.87803	1.01747	6.54063	0.0649236	677821	27362	650459	FALSE	FALSE	circulatory system
747.12	Valvular heart disease/ heart chambers	1.33977	0.733496	3.81818	0.067766	685495	4461	681034	FALSE	FALSE	congenital anomalies
348.8	Encephalopathy, not elsewhere classified	1.8512	1.02273	6.36746	0.0702856	616164	5746	610418	FALSE	FALSE	neurological
735.1	Flat foot	1.83035	1.01492	6.23605	0.0713203	646090	1877	644213	FALSE	FALSE	musculoskeletal
377	Disorders of optic nerve and visual pathways	1.82934	1.01582	6.22976	0.0717259	621944	3587	618357	FALSE	FALSE	sense organs
395	Heart valve disorders	1.81138	1.0173	6.11892	0.0749814	654130	20201	633929	FALSE	FALSE	circulatory system
513	Respiratory abnormalities	1.29199	0.727542	3.64002	0.0757616	688764	7695	681069	FALSE	FALSE	respiratory
526.3	Anomalies of jaw size/symmetry	1.79313	1.01357	6.00825	0.0768742	661822	1184	660638	FALSE	FALSE	digestive
530.14	Reflux esophagitis	1.79623	1.01701	6.02689	0.0773631	573415	3216	570199	FALSE	FALSE	digestive
241	Nontoxic nodular goiter	1.76827	1.01945	5.86073	0.0828216	643428	11014	632414	FALSE	FALSE	endocrine/metabolic
530.15	Eosinophilic esophagitis	1.74635	1.02145	5.73364	0.0873241	571295	1096	570199	FALSE	FALSE	digestive
269	Proteinuria	1.73662	1.0175	5.67815	0.0878662	694789	5382	689407	FALSE	FALSE	endocrine/metabolic
749	Congenital anomalies of face and neck	0.911603	0.539359	2.48831	0.0909976	696926	6602	690324	FALSE	FALSE	congenital anomalies
282	Hereditary hemolytic anemias	1.73368	1.03399	5.66148	0.0936038	604916	2918	601998	FALSE	FALSE	hematopoietic
415	Pulmonary heart disease	1.67989	1.01656	5.36495	0.0984271	666706	10472	656234	FALSE	FALSE	circulatory system
657	Infections specific to the perinatal period	1.20943	0.737552	3.35156	0.10105	703094	1471	701623	FALSE	FALSE	pregnancy complications
590	Pyelonephritis	1.65407	1.0164	5.22822	0.103656	598161	3920	594241	FALSE	FALSE	genitourinary
960	Poisoning by antibiotics	1.64392	1.01485	5.17544	0.10526	638492	5522	632970	FALSE	FALSE	injuries & poisonings
949	Allergies, other	1.63856	1.0159	5.14776	0.106762	596579	3444	593135	FALSE	FALSE	injuries & poisonings
41.2	Streptococcus infection	1.62497	1.01599	5.07829	0.109732	658826	4277	654549	FALSE	FALSE	infectious diseases
427.7	Tachycardia NOS	1.15808	0.728435	3.18381	0.111876	590049	19256	570793	FALSE	FALSE	circulatory system
327.32	Obstructive sleep apnea	0.958081	0.611221	2.60669	0.117001	641249	31559	609690	FALSE	FALSE	neurological
132	Infestation (lice, mites)	1.58062	1.01449	4.85798	0.119221	689904	1294	688610	FALSE	FALSE	infectious diseases
912	Insect bite	1.57725	1.0142	4.8416	0.119908	686195	2145	684050	FALSE	FALSE	injuries & poisonings
292.1	Aphasia/speech disturbance	1.55419	1.01773	4.73126	0.126734	641814	6470	635344	FALSE	FALSE	mental disorders
79	Viral infection	-1.50934	1.01763	0.221055	0.138022	607409	21973	585436	FALSE	FALSE	infectious diseases
994.2	Sepsis	1.49363	1.01679	4.45324	0.14184	701374	10572	690802	FALSE	FALSE	injuries & poisonings
592	Cystitis and urethritis	1.49489	1.01767	4.45885	0.14185	601035	6794	594241	FALSE	FALSE	genitourinary
755.3	Congenital anomaly of fingers/toes	1.45777	1.01922	4.29639	0.152634	688235	765	687470	FALSE	FALSE	congenital anomalies
465.2	Acute pharyngitis	-1.03641	0.734615	0.354726	0.158298	533339	41445	491894	FALSE	FALSE	respiratory
526	Diseases of the jaws	1.42151	1.01308	4.14337	0.160572	664477	3839	660638	FALSE	FALSE	digestive
561	Symptoms involving digestive system	1.02194	0.729426	2.77857	0.16121	606097	13717	592380	FALSE	FALSE	digestive
599.5	Frequency of urination and polyuria	1.42082	1.01532	4.14051	0.1617	612479	14219	598260	FALSE	FALSE	genitourinary
38.3	Bacteremia	1.41479	1.01787	4.11561	0.164544	661544	6995	654549	FALSE	FALSE	infectious diseases
513.4	Hyperventilation	1.40739	1.01571	4.08528	0.165862	684392	3323	681069	FALSE	FALSE	respiratory
512	Other symptoms of respiratory system	0.558104	0.404064	1.74736	0.167209	589146	117719	471427	FALSE	FALSE	respiratory
785	Abdominal pain	-0.998166	0.727113	0.368555	0.16982	611167	78141	533026	FALSE	FALSE	symptoms
994	Sepsis and SIRS	1.37099	1.01662	3.93923	0.177476	702445	11643	690802	FALSE	FALSE	injuries & poisonings
427	Cardiac dysrhythmias	0.811419	0.602684	2.2511	0.178192	647673	76880	570793	FALSE	FALSE	circulatory system
749.2	Congenital anomalies of skull and face bones	0.980117	0.73771	2.66477	0.183982	693261	2937	690324	FALSE	FALSE	congenital anomalies
735	Acquired foot deformities	1.33774	1.01373	3.81042	0.186961	653994	9781	644213	FALSE	FALSE	musculoskeletal
288.11	Neutropenia	1.33467	1.01434	3.79874	0.188239	638712	5849	632863	FALSE	FALSE	hematopoietic
628	Ovarian cyst	1.35723	1.03234	3.88543	0.188605	625133	5875	619258	FALSE	FALSE	genitourinary
750	Digestive congenital anomalies	0.949437	0.731499	2.58425	0.19431	681165	3776	677389	FALSE	FALSE	congenital anomalies
704	Diseases of hair and hair follicles	1.31095	1.01343	3.70969	0.195814	680371	6685	673686	FALSE	FALSE	dermatologic
560	Intestinal obstruction without mention of hernia	1.31308	1.01787	3.7176	0.19704	599656	7276	592380	FALSE	FALSE	digestive
473.4	Voice disturbance	1.30471	1.01625	3.68662	0.199194	523765	9168	514597	FALSE	FALSE	respiratory
276.14	Hypopotassemia	1.29111	1.0182	3.6368	0.204787	611236	18684	592552	FALSE	FALSE	endocrine/metabolic
275	Disorders of mineral metabolism	1.26606	1.01415	3.54683	0.211887	692963	11531	681432	FALSE	FALSE	endocrine/metabolic
196	Radiotherapy	1.24249	1.01353	3.46423	0.220233	648980	9894	639086	FALSE	FALSE	neoplasms
569	Other disorders of intestine	1.23841	1.01398	3.45012	0.22196	670430	8380	662050	FALSE	FALSE	digestive
512.7	Shortness of breath	0.885723	0.736898	2.42474	0.229379	523773	52346	471427	FALSE	FALSE	respiratory
626.12	Excessive or frequent menstruation	1.23714	1.03518	3.44575	0.232048	627393	8135	619258	FALSE	FALSE	genitourinary
327.4	Insomnia	1.20227	1.01879	3.32766	0.237964	625098	15408	609690	FALSE	FALSE	neurological
947	Urticaria	1.19382	1.01676	3.29967	0.240339	597046	3911	593135	FALSE	FALSE	dermatologic
736	Other acquired deformities of limbs	1.17835	1.01363	3.24901	0.24503	647329	3116	644213	FALSE	FALSE	musculoskeletal
681.5	Cellulitis and abscess of leg, except foot	1.18145	1.01651	3.25909	0.245128	629793	7952	621841	FALSE	FALSE	dermatologic
378	Strabismus and other disorders of binocular eye movements	0.613879	0.532241	1.84758	0.248752	632158	13801	618357	FALSE	FALSE	sense organs
288.1	Decreased white blood cell count	1.16616	1.01449	3.20963	0.250352	640260	7397	632863	FALSE	FALSE	hematopoietic
381	Otitis media and Eustachian tube disorders	0.410851	0.370722	1.5081	0.267755	639055	46253	592802	FALSE	FALSE	sense organs
755	Congenital anomalies of limbs	0.798944	0.72759	2.22319	0.272174	691958	4488	687470	FALSE	FALSE	congenital anomalies
535	Gastritis and duodenitis	1.10725	1.01467	3.02601	0.27517	670738	4280	666458	FALSE	FALSE	digestive
513.31	Apnea	1.10834	1.01604	3.02932	0.275343	682653	1584	681069	FALSE	FALSE	respiratory
599.4	Urinary incontinence	1.09613	1.01511	2.99257	0.280225	610050	11790	598260	FALSE	FALSE	genitourinary
465	Acute upper respiratory infections of multiple or unspecified sites	-0.433941	0.40307	0.64795	0.281664	586991	95097	491894	FALSE	FALSE	respiratory
751.3	Obstructive genitourinary defect	1.05026	1.0183	2.85838	0.302361	678786	1397	677389	FALSE	FALSE	congenital anomalies
381.11	Suppurative and unspecified otitis media	-0.542015	0.540978	0.581575	0.316384	623516	30714	592802	FALSE	FALSE	sense organs
755.6	Other congenital anomalies of lower limb, including pelvic girdle	0.976958	1.01774	2.65636	0.33709	689126	1656	687470	FALSE	FALSE	congenital anomalies
656.6	Perinatal disorders of digestive system	0.976793	1.03172	2.65592	0.34376	680897	970	679927	FALSE	FALSE	pregnancy complications
585	Renal failure	0.96378	1.02301	2.62159	0.346142	665713	33143	632570	FALSE	FALSE	genitourinary
253	Disorders of the pituitary gland and its hypothalamic control	0.951287	1.01338	2.58904	0.347873	661853	4948	656905	FALSE	FALSE	endocrine/metabolic
382	Otalgia	0.95264	1.01889	2.59254	0.349799	599852	7050	592802	FALSE	FALSE	sense organs
783	Fever of unknown origin	-0.444245	0.481901	0.641308	0.356602	639364	57882	581482	FALSE	FALSE	symptoms
285	Other anemias	0.665535	0.730604	1.94553	0.362328	649756	47758	601998	FALSE	FALSE	hematopoietic
513.3	Hypoventilation	0.915049	1.01449	2.4969	0.367067	684348	3279	681069	FALSE	FALSE	respiratory
798	Malaise and fatigue	0.532196	0.601839	1.70267	0.376544	633547	68069	565478	FALSE	FALSE	symptoms
626.1	Irregular menstrual cycle/bleeding	0.663322	0.754852	1.94123	0.37954	639113	19855	619258	FALSE	FALSE	genitourinary
510	Other diseases of lung	0.878145	1.01453	2.40643	0.386726	684512	13495	671017	FALSE	FALSE	respiratory
38	Septicemia	0.877038	1.01683	2.40377	0.388401	670154	15605	654549	FALSE	FALSE	infectious diseases
296	Mood disorders	-0.860944	1.01484	0.422763	0.396241	590944	57756	533188	FALSE	FALSE	mental disorders
476	Allergic rhinitis	-0.614222	0.729792	0.541061	0.399989	567966	53369	514597	FALSE	FALSE	respiratory
473	Diseases of the larynx and vocal cords	0.845347	1.01595	2.32879	0.405366	526454	11857	514597	FALSE	FALSE	respiratory
384.4	Perforation of tympanic membrane	0.845925	1.01951	2.33013	0.406686	596800	3998	592802	FALSE	FALSE	sense organs
345.11	Generalized convulsive epilepsy	0.845599	1.02124	2.32937	0.407665	615647	5229	610418	FALSE	FALSE	neurological
614	Inflammatory diseases of female pelvic organs	0.838406	1.0313	2.31268	0.41624	681806	11653	670153	FALSE	FALSE	genitourinary
464	Acute sinusitis	0.57534	0.734482	1.77774	0.433435	517882	25988	491894	FALSE	FALSE	respiratory
259.4	Precocious sexual development and puberty NEC	0.783988	1.02286	2.19019	0.443397	659134	2229	656905	FALSE	FALSE	endocrine/metabolic
788	Syncope and collapse	0.766695	1.01301	2.15264	0.449139	686331	19443	666888	FALSE	FALSE	symptoms
380.4	Impacted cerumen	0.757159	1.01348	2.13221	0.455008	675066	11276	663790	FALSE	FALSE	sense organs
477	Epistaxis or throat hemorrhage	0.760043	1.01868	2.13837	0.455605	519701	5104	514597	FALSE	FALSE	respiratory
656.4	Hemorrhage of fetus or newborn	0.744411	1.02981	2.1052	0.469765	681135	1208	679927	FALSE	FALSE	pregnancy complications
687.1	Rash and other nonspecific skin eruption	0.515724	0.727309	1.67485	0.478272	633052	20711	612341	FALSE	FALSE	dermatologic
509.1	Respiratory failure	0.694762	1.01603	2.00323	0.4941	638692	16629	622063	FALSE	FALSE	respiratory
595	Hydronephrosis	0.690817	1.01295	1.99535	0.495248	685124	6243	678881	FALSE	FALSE	genitourinary
656.9	Neonatal bradycardia or tachycardia	0.694659	1.03449	2.00303	0.501904	681059	1132	679927	FALSE	FALSE	pregnancy complications
480	Pneumonia	0.473202	0.728783	1.60513	0.516142	609451	28688	580763	FALSE	FALSE	respiratory
197	Chemotherapy	0.653915	1.01353	1.92306	0.518807	660457	21371	639086	FALSE	FALSE	neoplasms
112	Candidiasis	0.632822	1.01424	1.88292	0.532668	651820	10442	641378	FALSE	FALSE	infectious diseases
930	Allergic reaction to food	0.611227	1.01492	1.84269	0.547012	597468	4333	593135	FALSE	FALSE	injuries & poisonings
289.4	Lymphadenitis	0.609473	1.01403	1.83946	0.547813	643278	10415	632863	FALSE	FALSE	hematopoietic
939	Atopic/contact dermatitis due to other or unspecified	-0.599614	1.016	0.549024	0.555076	616634	23499	593135	FALSE	FALSE	dermatologic
367	Disorders of refraction and accommodation; blindness and low vision	-0.582508	1.01302	0.558496	0.565276	679983	25423	654560	FALSE	FALSE	sense organs
599	Other symptoms/disorders or the urinary system	0.403865	0.727898	1.4976	0.579006	639557	41297	598260	FALSE	FALSE	genitourinary
306	Other mental disorder	0.563048	1.01487	1.75602	0.579032	545106	11918	533188	FALSE	FALSE	mental disorders
276.1	Electrolyte imbalance	0.548957	1.01806	1.73145	0.589736	628302	35750	592552	FALSE	FALSE	endocrine/metabolic
656.26	Transitory tachypnea or apnea of newborn	0.394255	0.753672	1.48328	0.600896	682724	2797	679927	FALSE	FALSE	pregnancy complications
474	Acute and chronic tonsillitis	-0.26317	0.536772	0.768611	0.623934	534210	19613	514597	FALSE	FALSE	respiratory
483	Acute bronchitis and bronchiolitis	-0.49633	1.01396	0.608761	0.624491	601174	20411	580763	FALSE	FALSE	respiratory
368	Visual disturbances	0.355438	0.726392	1.42681	0.624615	678434	17169	661265	FALSE	FALSE	sense organs
626	Disorders of menstruation and other abnormal bleeding from female genital tract	0.36701	0.753366	1.44341	0.626145	644118	24860	619258	FALSE	FALSE	genitourinary
474.2	Chronic tonsillitis and adenoiditis	-0.251416	0.537872	0.777699	0.640194	532571	17974	514597	FALSE	FALSE	respiratory
586	Other disorders of the kidney and ureters	0.467628	1.01387	1.5962	0.644633	652106	19536	632570	FALSE	FALSE	genitourinary
760	Back pain	-0.457148	1.01283	0.633087	0.651731	647301	57468	589833	FALSE	FALSE	symptoms
745	Pain in joint	-8.12127	18.4957	0.000297151	0.660596	608272	93588	514684	FALSE	FALSE	musculoskeletal
300	Anxiety disorders	-0.30725	0.72835	0.735466	0.673139	585461	52273	533188	FALSE	FALSE	mental disorders
512.8	Cough	0.219057	0.537161	1.2449	0.683417	533104	61677	471427	FALSE	FALSE	respiratory
604	Disorders of penis	0.302171	0.743422	1.35279	0.684405	659483	6374	653109	FALSE	FALSE	genitourinary
381.1	Otitis media	-0.177621	0.454919	0.83726	0.696208	627912	35110	592802	FALSE	FALSE	sense organs
656	Other perinatal conditions of fetus or newborn	-0.190326	0.504902	0.82669	0.706206	694473	14546	679927	FALSE	FALSE	pregnancy complications
272	Disorders of lipoid metabolism	-6.45534	17.7196	0.00157211	0.71563	667343	94855	572488	FALSE	FALSE	endocrine/metabolic
272.1	Hyperlipidemia	-6.45306	17.7196	0.0015757	0.715726	667253	94765	572488	FALSE	FALSE	endocrine/metabolic
276	Disorders of fluid, electrolyte, and acid-base balance	0.26434	0.730378	1.30257	0.71741	647363	54811	592552	FALSE	FALSE	endocrine/metabolic
596	Other disorders of bladder	0.335022	1.01261	1.39797	0.740757	678499	10870	667629	FALSE	FALSE	genitourinary
656.3	Endocrine and metabolic disturbances of fetus and newborn	-0.319473	1.04042	0.726532	0.758797	682347	2420	679927	FALSE	FALSE	pregnancy complications
479	Other upper respiratory disease	-0.302107	1.01644	0.739259	0.766299	531542	16945	514597	FALSE	FALSE	respiratory
803	Fracture of upper limb	-9.03594	30.514	0.000119053	0.767135	619213	27784	591429	FALSE	FALSE	injuries & poisonings
278.1	Obesity	0.209822	0.726885	1.23346	0.772843	645657	39256	606401	FALSE	FALSE	endocrine/metabolic
596.5	Functional disorders of bladder	0.284675	1.01359	1.32933	0.778819	676742	9113	667629	FALSE	FALSE	genitourinary
656.8	Perinatal jaundice	0.15654	0.560557	1.16946	0.780048	687257	7330	679927	FALSE	FALSE	pregnancy complications
591	Urinary tract infection	-0.282176	1.0156	0.754141	0.781134	637143	42902	594241	FALSE	FALSE	genitourinary
803.2	Fracture of radius and ulna	-8.4764	30.5468	0.000208326	0.781405	606872	15443	591429	FALSE	FALSE	injuries & poisonings
840	Sprains and strains	-8.23615	29.9411	0.000264903	0.783256	644414	24775	619639	FALSE	FALSE	injuries & poisonings
418	Nonspecific chest pain	-8.19738	30.1999	0.000275374	0.786055	634155	71149	563006	FALSE	FALSE	circulatory system
338	Pain	-8.14171	30.1397	0.000291137	0.787058	673017	40740	632277	FALSE	FALSE	neurological
789	Nausea and vomiting	0.141155	0.530168	1.1516	0.79005	639420	44101	595319	FALSE	FALSE	symptoms
495.2	Asthma with exacerbation	-0.268567	1.02068	0.764475	0.792455	610331	12051	598280	FALSE	FALSE	respiratory
296.2	Depression	-8.49163	32.6019	0.000205178	0.794505	579668	46480	533188	FALSE	FALSE	mental disorders
550	Abdominal hernia	-7.76096	29.8321	0.000426047	0.794744	685670	21032	664638	FALSE	FALSE	digestive
338.1	Acute pain	-7.79228	30.1375	0.000412909	0.795977	657851	25574	632277	FALSE	FALSE	neurological
250	Diabetes mellitus	-7.58282	29.4189	0.000509123	0.796597	674924	61627	613297	FALSE	FALSE	endocrine/metabolic
800	Fracture of lower limb	-7.85307	30.5336	0.000388558	0.797029	608989	17560	591429	FALSE	FALSE	injuries & poisonings
318	Tobacco use disorder	-7.47135	29.4654	0.000569158	0.799833	648176	28612	619564	FALSE	FALSE	mental disorders
296.22	Major depressive disorder	-8.21648	32.6266	0.000270163	0.801169	560153	26965	533188	FALSE	FALSE	mental disorders
761	Cervicalgia	-7.4329	29.8096	0.000591471	0.803093	677136	25921	651215	FALSE	FALSE	symptoms
726	Peripheral enthesopathies and allied syndromes	-7.52867	30.2251	0.000537454	0.803294	626375	33887	592488	FALSE	FALSE	musculoskeletal
244	Hypothyroidism	-7.39113	30.0824	0.000616697	0.805918	669810	37396	632414	FALSE	FALSE	endocrine/metabolic
250.2	Type 2 diabetes	-7.16033	29.2806	0.0007768	0.806811	669735	56438	613297	FALSE	FALSE	endocrine/metabolic
508	Pulmonary collapse; interstitial and compensatory emphysema	-7.47035	30.8596	0.000569732	0.808722	649545	27482	622063	FALSE	FALSE	respiratory
558	Noninfectious gastroenteritis	0.245004	1.01657	1.27763	0.809546	602501	10121	592380	FALSE	FALSE	digestive
338.2	Chronic pain	-7.23829	30.1429	0.00071854	0.810228	652289	20012	632277	FALSE	FALSE	neurological
727	Other disorders of synovium, tendon, and bursa	-7.24679	30.237	0.000712459	0.810589	612519	20031	592488	FALSE	FALSE	musculoskeletal
244.4	Hypothyroidism NOS	-7.1909	30.078	0.000753412	0.811047	665634	33220	632414	FALSE	FALSE	endocrine/metabolic
599.3	Dysuria	-7.5192	31.6264	0.000542567	0.812074	615908	17648	598260	FALSE	FALSE	genitourinary
272.13	Mixed hyperlipidemia	-6.93082	29.2705	0.000977198	0.812823	618422	45934	572488	FALSE	FALSE	endocrine/metabolic
427.9	Palpitations	-7.46426	32.1488	0.000573207	0.816399	596949	26156	570793	FALSE	FALSE	circulatory system
470	Septal Deviations/Turbinate Hypertrophy	-7.98745	34.6427	0.000339698	0.817652	528685	14088	514597	FALSE	FALSE	respiratory
369	Infection of the eye	0.228459	1.01332	1.25666	0.821624	619575	12819	606756	FALSE	FALSE	sense organs
276.5	Hypovolemia	-0.227927	1.0162	0.796182	0.82253	619051	26499	592552	FALSE	FALSE	endocrine/metabolic
371	Inflammation of the eye	-6.9292	30.96	0.000978784	0.822904	625870	19114	606756	FALSE	FALSE	sense organs
386.9	Dizziness and giddiness (Light-headedness and vertigo)	-6.84876	30.885	0.00106077	0.824508	670392	22185	648207	FALSE	FALSE	sense organs
740	Osteoarthrosis	-6.57249	29.6941	0.00139832	0.824828	668753	49336	619417	FALSE	FALSE	musculoskeletal
722	Intervertebral disc disorders	-6.74086	30.5722	0.00118163	0.82549	648919	25324	623595	FALSE	FALSE	musculoskeletal
475	Chronic sinusitis	-7.63557	34.6455	0.000482963	0.825566	531151	16554	514597	FALSE	FALSE	respiratory
173	Neoplasm of uncertain behavior of skin	-6.4916	29.586	0.00151612	0.826327	669537	17195	652342	FALSE	FALSE	neoplasms
272.11	Hypercholesterolemia	-6.34676	29.3641	0.00175242	0.828879	603899	31411	572488	FALSE	FALSE	endocrine/metabolic
740.1	Osteoarthritis; localized	-6.35565	29.7462	0.00173691	0.83081	651762	32345	619417	FALSE	FALSE	musculoskeletal
604.1	Redundant prepuce and phimosis/BXO	0.159267	0.751564	1.17265	0.832174	658292	5183	653109	FALSE	FALSE	genitourinary
740.11	Osteoarthrosis, localized, primary	-6.28895	29.7538	0.00185671	0.832601	649555	30138	619417	FALSE	FALSE	musculoskeletal
681	Superficial cellulitis and abscess	-0.207073	1.01546	0.81296	0.838416	647597	25756	621841	FALSE	FALSE	dermatologic
368.1	Amblyopia	0.146298	0.729997	1.15754	0.84116	668206	6941	661265	FALSE	FALSE	sense organs
743	Osteoporosis, osteopenia and pathological fracture	-5.9658	29.9877	0.00256498	0.842308	683250	23491	659759	FALSE	FALSE	musculoskeletal
655	Known or suspected fetal abnormality affecting management of mother	-8.7526	44.1406	0.000158049	0.842819	694655	14989	679666	FALSE	FALSE	pregnancy complications
411	Ischemic Heart Disease	-5.73803	29.2265	0.00322112	0.844352	674441	49123	625318	FALSE	FALSE	circulatory system
426	Cardiac conduction disorders	-6.17262	31.695	0.00208576	0.845588	588184	17391	570793	FALSE	FALSE	circulatory system
366	Cataract	-5.71952	29.6058	0.0032813	0.846811	692373	44191	648182	FALSE	FALSE	sense organs
389.1	Sensorineural hearing loss	-6.76392	35.2496	0.00115469	0.847831	658528	16759	641769	FALSE	FALSE	sense organs
433	Cerebrovascular disease	-5.66765	29.8666	0.00345597	0.849493	680141	21921	658220	FALSE	FALSE	circulatory system
366.2	Senile cataract	-5.60954	29.5993	0.00366276	0.849689	684928	36746	648182	FALSE	FALSE	sense organs
411.4	Coronary atherosclerosis	-5.51112	29.1775	0.00404159	0.850185	669875	44557	625318	FALSE	FALSE	circulatory system
379	Other disorders of eye	-6.19034	34.0426	0.00204913	0.855708	637049	18692	618357	FALSE	FALSE	sense organs
706.1	Acne	-8.99735	49.7505	0.000123737	0.856486	668568	10702	657866	FALSE	FALSE	dermatologic
804	Fracture of hand or wrist	-9.0019	50.0169	0.000123176	0.857171	601871	10442	591429	FALSE	FALSE	injuries & poisonings
706	Diseases of sebaceous glands	-8.97703	50.0109	0.000126277	0.857544	676024	18158	657866	FALSE	FALSE	dermatologic
261	Vitamin deficiency	-6.07424	34.0395	0.00230139	0.858372	639171	26215	612956	FALSE	FALSE	endocrine/metabolic
367.1	Myopia	-8.98597	50.4361	0.000125154	0.858593	670564	16004	654560	FALSE	FALSE	sense organs
550.1	Inguinal hernia	-8.45163	47.5912	0.000213553	0.859047	672398	7760	664638	FALSE	FALSE	digestive
316	Substance addiction and disorders	-8.62776	48.8179	0.000179066	0.859718	635428	15864	619564	FALSE	FALSE	mental disorders
481	Influenza	-9.23699	52.3843	9.73707e-05	0.860034	591698	10935	580763	FALSE	FALSE	respiratory
261.4	Vitamin D deficiency	-5.99429	34.0496	0.00249294	0.860258	635315	22359	612956	FALSE	FALSE	endocrine/metabolic
375.1	Dry eyes	-5.89432	33.8181	0.00275504	0.861634	640966	22609	618357	FALSE	FALSE	sense organs
340	Migraine	-8.8797	51.005	0.000139186	0.861791	664920	17561	647359	FALSE	FALSE	neurological
830	Dislocation	-8.5717	49.2656	0.00018939	0.861874	678738	15642	663096	FALSE	FALSE	injuries & poisonings
801	Fracture of ankle and foot	-8.75818	50.4841	0.00015717	0.862271	605159	13730	591429	FALSE	FALSE	injuries & poisonings
803.1	Fracture of humerus	-8.67753	50.4652	0.000170372	0.863476	598330	6901	591429	FALSE	FALSE	injuries & poisonings
586.12	Vesicoureteral reflux	-0.175927	1.02533	0.838679	0.863767	636326	3756	632570	FALSE	FALSE	genitourinary
586.1	Anatomical abnormatilies of kidney and ureters	-0.172543	1.02511	0.841522	0.866334	636360	3790	632570	FALSE	FALSE	genitourinary
737	Curvature of spine	-8.56754	50.938	0.00019018	0.86643	652815	8602	644213	FALSE	FALSE	musculoskeletal
819	Skull and face fracture and other intercranial injury	-8.25499	49.0988	0.000259959	0.866481	685676	7988	677688	FALSE	FALSE	injuries & poisonings
250.1	Type 1 diabetes	-8.25606	49.1065	0.000259681	0.866485	627440	14143	613297	FALSE	FALSE	endocrine/metabolic
521	Diseases of hard tissues of teeth	-8.36377	49.8004	0.000233164	0.866626	668749	8111	660638	FALSE	FALSE	digestive
521.1	Dental caries	-8.35549	49.7992	0.000235102	0.866753	668660	8022	660638	FALSE	FALSE	digestive
737.3	Kyphoscoliosis and scoliosis	-8.51418	50.8409	0.000200604	0.867003	651948	7735	644213	FALSE	FALSE	musculoskeletal
771.1	Swelling of limb	-8.262	49.445	0.000258143	0.867296	681108	14627	666481	FALSE	FALSE	symptoms
871	Open wounds of extremities	-8.30946	49.7457	0.000246176	0.867339	643131	10389	632742	FALSE	FALSE	injuries & poisonings
729	Other disorders of soft tissues	-8.27322	49.6916	0.000255262	0.86777	603834	11346	592488	FALSE	FALSE	musculoskeletal
369.5	Conjunctivitis, infectious	-8.50815	51.1054	0.000201816	0.867777	617492	10736	606756	FALSE	FALSE	sense organs
216	Benign neoplasm of skin	-8.24699	49.553	0.000262047	0.86782	674290	13467	660823	FALSE	FALSE	neoplasms
701	Other hypertrophic and atrophic conditions of skin	-8.21449	49.3599	0.000270702	0.867826	678266	13141	665125	FALSE	FALSE	dermatologic
304	Adjustment reaction	-8.97313	53.9674	0.000126771	0.867945	546345	13157	533188	FALSE	FALSE	mental disorders
8	Intestinal infection	-8.15785	49.8079	0.000286477	0.869899	688177	6363	681814	FALSE	FALSE	infectious diseases
870	Open wounds of head; neck; and trunk	-8.12363	49.6586	0.00029645	0.870054	640988	8246	632742	FALSE	FALSE	injuries & poisonings
317	Alcohol-related disorders	-7.85577	48.0662	0.000387509	0.870175	629588	10024	619564	FALSE	FALSE	mental disorders
367.2	Astigmatism	-8.23455	50.5464	0.000265327	0.870589	661026	6466	654560	FALSE	FALSE	sense organs
78	Viral warts & HPV	-8.61786	53.1849	0.000180846	0.871278	594034	8598	585436	FALSE	FALSE	infectious diseases
611	Abnormal findings on mammogram or breast exam	-7.25784	44.8289	0.000704628	0.871384	678057	14775	663282	FALSE	FALSE	genitourinary
297	Suicidal ideation or attempt	-8.63947	53.6711	0.000176982	0.872117	540899	7711	533188	FALSE	FALSE	mental disorders
278.4	Abnormal weight gain	-8.26244	51.4504	0.000258029	0.872416	615865	9464	606401	FALSE	FALSE	endocrine/metabolic
110	Dermatophytosis / Dermatomycosis	-7.90901	49.4213	0.000367417	0.872856	653919	12541	641378	FALSE	FALSE	infectious diseases
916	Contusion	-7.95729	49.7692	0.000350101	0.872973	658670	7583	651087	FALSE	FALSE	injuries & poisonings
278.11	Morbid obesity	-8.19167	51.4335	0.000276952	0.873458	623990	17589	606401	FALSE	FALSE	endocrine/metabolic
300.11	Generalized anxiety disorder	-8.52677	53.6355	0.000198094	0.873688	543528	10340	533188	FALSE	FALSE	mental disorders
571	Chronic liver disease and cirrhosis	-7.9072	49.7665	0.000368084	0.873759	669326	14172	655154	FALSE	FALSE	digestive
770	Myalgia and myositis unspecified	-7.66312	48.2885	0.00046984	0.87391	685374	16025	669349	FALSE	FALSE	symptoms
287	Purpura and other hemorrhagic conditions	-7.95258	50.1341	0.000351753	0.873963	661134	11296	649838	FALSE	FALSE	hematopoietic
835	Internal derangement of knee	-7.81968	49.385	0.000401751	0.874188	671691	8595	663096	FALSE	FALSE	injuries & poisonings
297.1	Suicidal ideation	-8.48616	53.6502	0.000206304	0.874318	539663	6475	533188	FALSE	FALSE	mental disorders
296.1	Bipolar	-8.48954	53.6876	0.000205608	0.874356	545526	12338	533188	FALSE	FALSE	mental disorders
571.5	Other chronic nonalcoholic liver disease	-7.85528	49.756	0.000387701	0.874555	668559	13405	655154	FALSE	FALSE	digestive
250.3	Insulin pump user	-7.63899	48.4089	0.000481315	0.874613	626524	13227	613297	FALSE	FALSE	endocrine/metabolic
593	Hematuria	-7.81597	49.7123	0.000403241	0.875068	607578	13337	594241	FALSE	FALSE	genitourinary
110.1	Dermatophytosis	-7.75337	49.3265	0.000429292	0.875099	653001	11623	641378	FALSE	FALSE	infectious diseases
287.3	Thrombocytopenia	-7.82778	50.0854	0.000398511	0.875806	660347	10509	649838	FALSE	FALSE	hematopoietic
300.9	Posttraumatic stress disorder	-8.39068	53.6896	0.000226974	0.875811	541452	8264	533188	FALSE	FALSE	mental disorders
427.2	Atrial fibrillation and flutter	-4.93141	31.5631	0.0072163	0.875844	598142	27349	570793	FALSE	FALSE	circulatory system
742	Derangement of joint, non-traumatic	-7.76515	49.9407	0.000424266	0.876437	638444	5810	632634	FALSE	FALSE	musculoskeletal
317.1	Alcoholism	-7.45279	47.9711	0.000579824	0.876538	626292	6728	619564	FALSE	FALSE	mental disorders
594	Urinary calculus	-7.79666	50.2033	0.000411106	0.876583	689674	10793	678881	FALSE	FALSE	genitourinary
741.2	Stiffness of joint	-7.73759	49.8432	0.000436121	0.876633	641914	9280	632634	FALSE	FALSE	musculoskeletal
288	Diseases of white blood cells	-7.94647	51.2409	0.000353909	0.876758	647650	14787	632863	FALSE	FALSE	hematopoietic
741	Symptoms and disorders of the joints	0.156898	1.0129	1.16988	0.876901	656097	23463	632634	FALSE	FALSE	musculoskeletal
507	Pleurisy; pleural effusion	-7.90086	51.0858	0.000370424	0.87709	640233	18170	622063	FALSE	FALSE	respiratory
579	Other symptoms involving abdomen and pelvis	-7.88019	50.9623	0.000378162	0.877115	647317	9553	637764	FALSE	FALSE	digestive
726.1	Enthesopathy	-7.66081	49.612	0.000470924	0.877283	608985	16497	592488	FALSE	FALSE	musculoskeletal
380.1	Otitis externa	-7.87983	51.1261	0.000378296	0.877511	668968	5178	663790	FALSE	FALSE	sense organs
585.1	Acute renal failure	-7.62073	49.4824	0.000490182	0.877603	653804	21234	632570	FALSE	FALSE	genitourinary
41.1	Staphylococcus infections	-7.84803	51.1169	0.00039052	0.87798	662417	7868	654549	FALSE	FALSE	infectious diseases
286	Coagulation defects	-7.70392	50.2607	0.000451057	0.878178	659525	9687	649838	FALSE	FALSE	hematopoietic
293.1	Swelling, mass, or lump in head and neck [Space-occupying lesion, intracranial NOS]	-7.72008	50.4059	0.000443825	0.878273	687639	7078	680561	FALSE	FALSE	mental disorders
741.4	Joint effusions	-7.56351	49.5813	0.00051905	0.878755	639598	6964	632634	FALSE	FALSE	musculoskeletal
627	Menopausal and postmenopausal disorders	-6.82555	44.744	0.00108568	0.878756	637828	18570	619258	FALSE	FALSE	genitourinary
351	Other peripheral nerve disorders	-7.5	49.2428	0.000553084	0.878945	674264	14795	659469	FALSE	FALSE	neurological
594.1	Calculus of kidney	-7.64699	50.2426	0.000477477	0.879028	688201	9320	678881	FALSE	FALSE	genitourinary
805	Fracture of vertebral column without mention of spinal cord injury	-7.6037	49.972	0.000498601	0.879061	600974	9545	591429	FALSE	FALSE	injuries & poisonings
519	Other diseases of respiratory system, not elsewhere classified	-7.64499	50.3447	0.000478433	0.879303	682274	7758	674516	FALSE	FALSE	respiratory
427.21	Atrial fibrillation	-4.78559	31.5577	0.00834919	0.879466	597302	26509	570793	FALSE	FALSE	circulatory system
782.3	Edema	-7.37715	48.7881	0.000625379	0.879812	677178	21076	656102	FALSE	FALSE	symptoms
250.4	Abnormal glucose	-7.36362	48.7611	0.000633901	0.879965	624041	10744	613297	FALSE	FALSE	endocrine/metabolic
199	Neoplasm of uncertain behavior	-7.58308	50.5346	0.00050899	0.88072	649956	10870	639086	FALSE	FALSE	neoplasms
681.7	Cellulitis and abscess of trunk	-7.7885	51.933	0.000414475	0.880787	627258	5417	621841	FALSE	FALSE	dermatologic
288.2	Elevated white blood cell count	-7.681	51.22	0.000461511	0.880795	644023	11160	632863	FALSE	FALSE	hematopoietic
285.1	Acute posthemorrhagic anemia	-7.60132	50.8045	0.000499791	0.881065	616394	14396	601998	FALSE	FALSE	hematopoietic
611.3	Lump or mass in breast	-6.78147	45.4001	0.0011346	0.88126	671668	8386	663282	FALSE	FALSE	genitourinary
280	Iron deficiency anemias	-7.62306	51.1314	0.000489044	0.881485	615438	13440	601998	FALSE	FALSE	hematopoietic
514	Abnormal findings examination of lungs	-7.26471	48.7418	0.000699807	0.881518	692081	7676	684405	FALSE	FALSE	respiratory
687.4	Disturbance of skin sensation	-7.77326	52.2379	0.00042084	0.881708	625651	13310	612341	FALSE	FALSE	dermatologic
727.1	Synovitis and tenosynovitis	-7.37657	49.7518	0.000625745	0.882132	602745	10257	592488	FALSE	FALSE	musculoskeletal
695	Erythematous conditions	-7.45339	50.3234	0.000579472	0.882256	654618	10792	643826	FALSE	FALSE	dermatologic
458	Hypotension	-7.46223	50.4486	0.000574376	0.882408	677468	16969	660499	FALSE	FALSE	circulatory system
565	Anal and rectal conditions	-7.50003	50.8343	0.000553065	0.882707	667743	5693	662050	FALSE	FALSE	digestive
478	Throat pain	-8.39343	56.8905	0.00022635	0.882708	518749	4152	514597	FALSE	FALSE	respiratory
276.4	Acid-base balance disorder	-7.76478	52.8631	0.000424422	0.883223	604093	11541	592552	FALSE	FALSE	endocrine/metabolic
452	Other venous embolism and thrombosis	-7.14894	48.6728	0.000785698	0.883229	649367	9634	639733	FALSE	FALSE	circulatory system
280.1	Iron deficiency anemias, unspecified or not due to blood loss	-7.50391	51.1729	0.000550928	0.883418	613336	11338	601998	FALSE	FALSE	hematopoietic
578.8	Hemorrhage of rectum and anus	-7.47621	50.9951	0.000566401	0.883443	643554	5790	637764	FALSE	FALSE	digestive
592.1	Cystitis	-7.085	48.3922	0.000837571	0.883599	600551	6310	594241	FALSE	FALSE	genitourinary
250.42	Other abnormal glucose	-7.122	48.6971	0.00080715	0.883723	621544	8247	613297	FALSE	FALSE	endocrine/metabolic
763	Thoracic or lumbosacral neuritis or radiculitis, unspecified	-7.17429	49.1851	0.000766031	0.884029	670946	11850	659096	FALSE	FALSE	symptoms
613	Other nonmalignant breast conditions	-6.5901	45.2484	0.0013739	0.884203	692957	7218	685739	FALSE	FALSE	genitourinary
506	Empyema and pneumothorax	-7.43731	51.1911	0.000588869	0.884486	628455	6392	622063	FALSE	FALSE	respiratory
276.41	Acidosis	-7.66689	52.8318	0.000468072	0.884617	603197	10645	592552	FALSE	FALSE	endocrine/metabolic
458.9	Hypotension NOS	-7.28444	50.3442	0.000686135	0.884954	674093	13594	660499	FALSE	FALSE	circulatory system
714	Rheumatoid arthritis and other inflammatory polyarthropathies	-7.06315	48.8752	0.000856077	0.885095	668712	11590	657122	FALSE	FALSE	musculoskeletal
574	Cholelithiasis and cholecystitis	-7.17445	49.7152	0.00076591	0.885255	692489	8097	684392	FALSE	FALSE	digestive
722.6	Degeneration of intervertebral disc	-7.26803	50.4225	0.000697487	0.885388	642414	18819	623595	FALSE	FALSE	musculoskeletal
772.2	Spasm of muscle	-7.53313	52.4087	0.000535058	0.885707	666197	7210	658987	FALSE	FALSE	symptoms
371.3	Inflammation of eyelids	-7.33407	51.0761	0.000652913	0.885824	612888	6132	606756	FALSE	FALSE	sense organs
627.2	Symptomatic menopause	-6.43992	44.9213	0.00159654	0.886006	630711	11453	619258	FALSE	FALSE	genitourinary
564	Functional digestive disorders	-8.04576	56.1518	0.000320457	0.886064	603002	10622	592380	FALSE	FALSE	digestive
503	Pulmonary congestion and hypostasis	-7.3386	51.2225	0.000649963	0.886078	627336	5273	622063	FALSE	FALSE	respiratory
70	Viral hepatitis	-7.49021	52.2961	0.000558523	0.886111	592335	6899	585436	FALSE	FALSE	infectious diseases
572	Ascites (non malignant)	-7.06885	49.5642	0.000851208	0.88659	660654	5500	655154	FALSE	FALSE	digestive
295	Schizophrenia and other psychotic disorders	-7.53631	53.0552	0.00053336	0.887043	539640	6452	533188	FALSE	FALSE	mental disorders
480.1	Bacterial pneumonia	-7.39789	52.2107	0.000612543	0.887322	587352	6589	580763	FALSE	FALSE	respiratory
694	Dyschromia and Vitiligo	-7.12937	50.3813	0.000801224	0.887468	650360	6534	643826	FALSE	FALSE	dermatologic
401.2	Hypertensive heart and/or renal disease	-6.60047	46.6875	0.00135973	0.887573	543465	20261	523204	FALSE	FALSE	circulatory system
285.2	Anemia of chronic disease	-7.1247	50.4394	0.00080497	0.88767	611227	9229	601998	FALSE	FALSE	hematopoietic
509.3	Pulmonary insufficiency or respiratory failure following trauma and surgery	-7.18804	51.0282	0.000755566	0.887977	628199	6136	622063	FALSE	FALSE	respiratory
706.2	Sebaceous cyst	-7.02043	49.8589	0.000893437	0.888023	664468	6602	657866	FALSE	FALSE	dermatologic
574.1	Cholelithiasis	-6.98476	49.6741	0.000925883	0.888177	690955	6563	684392	FALSE	FALSE	digestive
696	Psoriasis and related disorders	-7.10324	50.5863	0.000822439	0.88833	635722	5195	630527	FALSE	FALSE	dermatologic
427.5	Arrhythmia (cardiac) NOS	-7.35374	52.3783	0.000640195	0.888347	583710	12917	570793	FALSE	FALSE	circulatory system
519.9	Symptoms involving respiratory system and other chest symptoms	-7.06514	50.323	0.000854375	0.888347	680144	5628	674516	FALSE	FALSE	respiratory
279	Disorders involving the immune mechanism	-7.13378	50.8331	0.000797699	0.888393	692010	6441	685569	FALSE	FALSE	endocrine/metabolic
573	Other disorders of liver	-6.94819	49.5943	0.000960373	0.888581	660619	5465	655154	FALSE	FALSE	digestive
741.3	Difficulty in walking	-6.91999	49.6371	0.00098784	0.889125	638460	5826	632634	FALSE	FALSE	musculoskeletal
721	Spondylosis and allied disorders	-6.98671	50.149	0.000924082	0.889198	638664	15069	623595	FALSE	FALSE	musculoskeletal
738	Other acquired musculoskeletal deformity	-7.1198	51.1369	0.00080893	0.889268	651211	6998	644213	FALSE	FALSE	musculoskeletal
751.1	Congenital anomalies of genital organs	-0.10314	0.741643	0.902	0.889395	684725	7336	677389	FALSE	FALSE	congenital anomalies
765	Cervical radiculitis	-6.78547	49.2435	0.00113007	0.890403	665284	6188	659096	FALSE	FALSE	symptoms
721.1	Spondylosis without myelopathy	-6.90987	50.1596	0.000997884	0.890432	637591	13996	623595	FALSE	FALSE	musculoskeletal
764	Sciatica	-6.78235	49.2374	0.0011336	0.89044	666884	7788	659096	FALSE	FALSE	symptoms
694.2	Other dyschromia	-6.91726	50.3135	0.000990545	0.890649	649773	5947	643826	FALSE	FALSE	dermatologic
751.12	Congenital anomalies of male genital organs	-0.103227	0.750901	0.901922	0.890659	683717	6328	677389	FALSE	FALSE	congenital anomalies
702	Degenerative skin conditions and other dermatoses	-6.66343	48.4768	0.00127676	0.89067	658476	20165	638311	FALSE	FALSE	dermatologic
276.12	Hyposmolality and/or hyponatremia	-7.30214	53.2394	0.000674092	0.890907	603690	11138	592552	FALSE	FALSE	endocrine/metabolic
292.4	Altered mental status	-7.53785	55.3361	0.000532542	0.891648	648809	13465	635344	FALSE	FALSE	mental disorders
279.1	Immunity deficiency	-6.9152	50.8163	0.000992586	0.891756	691132	5563	685569	FALSE	FALSE	endocrine/metabolic
276.13	Hyperpotassemia	-6.99299	52.334	0.000918293	0.893701	602884	10332	592552	FALSE	FALSE	endocrine/metabolic
371.2	Conjunctivitis, noninfectious	-6.79362	50.9294	0.00112091	0.893883	617619	10863	606756	FALSE	FALSE	sense organs
733	Other disorders of bone and cartilage	-6.6918	50.3419	0.00124104	0.894251	622646	5585	617061	FALSE	FALSE	musculoskeletal
401.22	Hypertensive chronic kidney disease	-6.11871	46.0787	0.0022013	0.894361	533887	10683	523204	FALSE	FALSE	circulatory system
740.9	Osteoarthrosis NOS	-6.46336	48.7286	0.00155954	0.894478	640677	21260	619417	FALSE	FALSE	musculoskeletal
195	Cancer, suspected or other	-6.62275	49.9363	0.00132976	0.894491	645975	6889	639086	FALSE	FALSE	neoplasms
571.51	Cirrhosis of liver without mention of alcohol	-6.56716	49.5988	0.00140578	0.894663	660820	5666	655154	FALSE	FALSE	digestive
291	Other specified nonpsychotic and/or transient mental disorders	-7.35273	55.5534	0.00064084	0.894704	644954	9610	635344	FALSE	FALSE	mental disorders
365	Glaucoma	-6.59396	49.8502	0.0013686	0.894766	670363	17294	653069	FALSE	FALSE	sense organs
208	Benign neoplasm of colon	-6.41147	48.6346	0.00164261	0.895119	680691	10645	670046	FALSE	FALSE	neoplasms
564.1	Irritable Bowel Syndrome	-7.30686	55.5862	0.000670923	0.895419	599033	6653	592380	FALSE	FALSE	digestive
371.21	Allergic conjunctivitis	-6.68918	50.9152	0.00124431	0.895476	616966	10210	606756	FALSE	FALSE	sense organs
286.2	Encounter for long-term (current) use of anticoagulants	-6.5048	49.5639	0.00149623	0.895585	665306	15468	649838	FALSE	FALSE	hematopoietic
198	Secondary malignant neoplasm	-6.56811	50.0992	0.00140445	0.895694	650141	11055	639086	FALSE	FALSE	neoplasms
428.1	Congestive heart failure (CHF) NOS	-6.55064	50.105	0.0014292	0.895982	671099	20640	650459	FALSE	FALSE	circulatory system
702.2	Seborrheic keratosis	-6.30232	48.4979	0.00183205	0.896606	681654	14102	667552	FALSE	FALSE	dermatologic
357	Inflammatory and toxic neuropathy	-6.4295	49.5046	0.00161326	0.896664	683090	5884	677206	FALSE	FALSE	neurological
714.1	Rheumatoid arthritis	-6.31856	48.7647	0.00180254	0.896905	665563	8441	657122	FALSE	FALSE	musculoskeletal
599.2	Retention of urine	-6.71084	52.5	0.00121764	0.898287	605686	7426	598260	FALSE	FALSE	genitourinary
427.6	Premature beats	-6.75647	52.881	0.00116333	0.898333	575520	4727	570793	FALSE	FALSE	circulatory system
250.24	Type 2 diabetes with neurological manifestations	-6.0969	47.7332	0.00224983	0.898364	622202	8905	613297	FALSE	FALSE	endocrine/metabolic
274	Gout and other crystal arthropathies	-6.02583	47.2063	0.00241555	0.898427	700647	8410	692237	FALSE	FALSE	endocrine/metabolic
274.1	Gout	-5.99647	47.1087	0.00248751	0.898711	700291	8054	692237	FALSE	FALSE	endocrine/metabolic
414	Other forms of chronic heart disease	-6.17307	48.6543	0.00208482	0.899038	633384	8066	625318	FALSE	FALSE	circulatory system
743.9	Osteopenia or other disorder of bone and cartilage	-6.22555	49.2088	0.00197823	0.899326	670195	10436	659759	FALSE	FALSE	musculoskeletal
250.6	Polyneuropathy in diabetes	-6.04475	47.7987	0.00237027	0.899366	620589	7292	613297	FALSE	FALSE	endocrine/metabolic
433.2	Occlusion of cerebral arteries	-6.1997	49.1162	0.00203003	0.899554	666381	8161	658220	FALSE	FALSE	circulatory system
401.21	Hypertensive heart disease	-5.94176	47.1738	0.00262741	0.899768	534435	11231	523204	FALSE	FALSE	circulatory system
636	Early or threatened labor; hemorrhage in early pregnancy	-9.15247	72.6724	0.000105957	0.899778	687967	9462	678505	FALSE	FALSE	pregnancy complications
370	Keratitis	-6.39859	50.8235	0.0016639	0.899812	612865	6109	606756	FALSE	FALSE	sense organs
174	Breast cancer	-5.59244	44.5077	0.00372594	0.900008	677965	9326	668639	FALSE	FALSE	neoplasms
110.11	Dermatophytosis of nail	-6.16548	49.5111	0.0021007	0.900898	648830	7452	641378	FALSE	FALSE	infectious diseases
433.21	Cerebral artery occlusion, with cerebral infarction	-6.10141	49.0904	0.00223971	0.901086	666055	7835	658220	FALSE	FALSE	circulatory system
599.9	Other abnormality of urination	-6.55586	52.8482	0.00142176	0.901275	604985	6725	598260	FALSE	FALSE	genitourinary
411.2	Myocardial infarction	-5.94304	48.1936	0.00262403	0.901857	639196	13878	625318	FALSE	FALSE	circulatory system
276.6	Fluid overload	-6.46326	52.5382	0.0015597	0.902091	599826	7274	592552	FALSE	FALSE	endocrine/metabolic
585.33	Chronic Kidney Disease, Stage III	-6.0431	49.128	0.00237418	0.902101	641331	8761	632570	FALSE	FALSE	genitourinary
386	Vertiginous syndromes and other disorders of vestibular system	-6.23616	51.0226	0.00195737	0.902722	654353	6146	648207	FALSE	FALSE	sense organs
291.8	Alteration of consciousness	-6.74499	55.2392	0.00117676	0.902816	642748	7404	635344	FALSE	FALSE	mental disorders
356	Hereditary and idiopathic peripheral neuropathy	-6.01305	49.5368	0.0024466	0.903386	683936	6730	677206	FALSE	FALSE	neurological
655.1	Abnormality in fetal heart rate or rhythm	-8.8703	73.0821	0.0001405	0.903394	686067	6401	679666	FALSE	FALSE	pregnancy complications
792	Abnormal Papanicolaou smear of cervix and cervical HPV	-8.80172	72.7485	0.000150474	0.9037	667431	10203	657228	FALSE	FALSE	genitourinary
365.1	Open-angle glaucoma	-6.01808	49.7874	0.00243434	0.90379	665067	11998	653069	FALSE	FALSE	sense organs
792.1	Papanicolaou smear of cervix or vagina with atypical squamous cells	-8.7776	72.7685	0.000154148	0.903989	666871	9643	657228	FALSE	FALSE	genitourinary
619	Noninflammatory female genital disorders	-8.68732	72.9088	0.000168712	0.905154	686018	9818	676200	FALSE	FALSE	genitourinary
411.3	Angina pectoris	-5.7521	48.6743	0.00317609	0.905929	635880	10562	625318	FALSE	FALSE	circulatory system
433.3	Cerebral ischemia	-5.7891	49.0669	0.00306075	0.90608	666747	8527	658220	FALSE	FALSE	circulatory system
348.2	Cerebral edema and compression of brain	-7.43373	63.0938	0.000590977	0.90621	614979	4561	610418	FALSE	FALSE	neurological
260	Protein-calorie malnutrition	-6.49196	56.3048	0.00151557	0.908207	626334	13378	612956	FALSE	FALSE	endocrine/metabolic
79.9	Viremia, NOS	-9.99639	86.8403	4.5564e-05	0.908356	589486	4050	585436	FALSE	FALSE	infectious diseases
389.4	Tinnitus	-6.65939	57.9521	0.00128193	0.908515	647353	5584	641769	FALSE	FALSE	sense organs
634	Miscarriage; stillbirth	-8.32498	72.8059	0.000242386	0.908964	682579	4074	678505	FALSE	FALSE	pregnancy complications
427.12	Paroxysmal ventricular tachycardia	-5.91494	51.7451	0.00269882	0.908993	576547	5754	570793	FALSE	FALSE	circulatory system
625	Pain and other symptoms associated with female genital organs	-8.36607	73.5222	0.000232628	0.909404	678334	8366	669968	FALSE	FALSE	genitourinary
411.1	Unstable angina (intermediate coronary syndrome)	-5.48906	48.368	0.00413174	0.909646	634144	8826	625318	FALSE	FALSE	circulatory system
743.1	Osteoporosis	-5.5373	48.8347	0.00393713	0.909722	673083	13324	659759	FALSE	FALSE	musculoskeletal
379.2	Disorders of vitreous body	-6.32191	55.9524	0.0017965	0.910041	633157	14800	618357	FALSE	FALSE	sense organs
339	Other headache syndromes	0.11441	1.01413	1.12121	0.910177	660637	13278	647359	FALSE	FALSE	neurological
524.3	Anomalies of tooth position/malocclusion	-9.21894	81.7513	9.91438e-05	0.910214	664978	4340	660638	FALSE	FALSE	digestive
524	Dentofacial anomalies, including malocclusion	-9.21864	81.8102	9.91737e-05	0.910282	665171	4533	660638	FALSE	FALSE	digestive
367.8	Hypermetropia	-9.35808	83.1439	8.62655e-05	0.910385	659133	4573	654560	FALSE	FALSE	sense organs
520	Disorders of tooth development	-9.22115	82.2382	9.89246e-05	0.910722	664724	4086	660638	FALSE	FALSE	digestive
411.8	Other chronic ischemic heart disease, unspecified	-5.37102	47.9412	0.00464939	0.910797	635721	10403	625318	FALSE	FALSE	circulatory system
8.6	Viral Enteritis	-9.15425	81.7556	0.00010577	0.910846	684619	2805	681814	FALSE	FALSE	infectious diseases
520.2	Disturbances in tooth eruption	-9.18726	82.2297	0.000102335	0.91104	664556	3918	660638	FALSE	FALSE	digestive
756	Other congenital musculoskeletal anomalies	-9.32927	83.7149	8.87867e-05	0.911267	690668	3198	687470	FALSE	FALSE	congenital anomalies
333	Extrapyramidal disease and abnormal movement disorders	-7.04031	63.5251	0.000875857	0.911753	618307	7889	610418	FALSE	FALSE	neurological
540	Appendiceal conditions	-9.02496	81.7543	0.000120368	0.912099	704464	3464	701000	FALSE	FALSE	digestive
540.1	Appendicitis	-9.01643	81.7552	0.000121399	0.912183	704392	3392	701000	FALSE	FALSE	digestive
540.11	Acute appendicitis	-8.98744	81.751	0.000124969	0.912459	704236	3236	701000	FALSE	FALSE	digestive
395.2	Nonrheumatic aortic valve disorders	-6.01155	54.7791	0.00245028	0.912614	643484	9555	633929	FALSE	FALSE	circulatory system
562	Diverticulosis and diverticulitis	-6.05616	55.4993	0.00234338	0.913106	601795	9415	592380	FALSE	FALSE	digestive
256	Ovarian dysfunction	-8.31973	76.3394	0.000243662	0.913216	661494	4589	656905	FALSE	FALSE	endocrine/metabolic
426.9	Cardiac pacemaker/device in situ	-5.64237	51.8482	0.00354445	0.913341	579841	9048	570793	FALSE	FALSE	circulatory system
428.4	Heart failure with preserved EF [Diastolic heart failure]	-5.42199	50.3963	0.00441835	0.914323	657576	7117	650459	FALSE	FALSE	circulatory system
732	Osteochondropathies	-9.02851	84.022	0.000119941	0.914429	619705	2644	617061	FALSE	FALSE	musculoskeletal
803.3	Fracture of clavicle or scapula	-8.7772	81.8825	0.00015421	0.914636	595290	3861	591429	FALSE	FALSE	injuries & poisonings
743.11	Osteoporosis NOS	-5.17962	48.4433	0.00563014	0.914851	670642	10883	659759	FALSE	FALSE	musculoskeletal
550.4	Umbilical hernia	-8.56564	80.7005	0.000190541	0.91547	668606	3968	664638	FALSE	FALSE	digestive
800.2	Fracture of unspecified part of femur	-8.68434	82.3027	0.000169216	0.915966	595167	3738	591429	FALSE	FALSE	injuries & poisonings
523	Gingival and periodontal diseases	-8.49858	81.7028	0.000203757	0.917155	665088	4450	660638	FALSE	FALSE	digestive
817	Concussion	-8.46022	81.4	0.000211726	0.917222	679827	2139	677688	FALSE	FALSE	injuries & poisonings
755.1	Congenital deformities of feet	-8.7264	84.0045	0.000162246	0.917265	689319	1849	687470	FALSE	FALSE	congenital anomalies
610	Benign mammary dysplasias	-7.55447	72.9305	0.000523763	0.917499	670376	7094	663282	FALSE	FALSE	genitourinary
732.1	Juvenile osteochondrosis	-8.67044	83.9724	0.000171584	0.917762	618742	1681	617061	FALSE	FALSE	musculoskeletal
562.1	Diverticulosis	-5.71248	55.3746	0.00330446	0.917835	600209	7829	592380	FALSE	FALSE	digestive
523.1	Gingivitis	-8.41224	81.6486	0.000222131	0.917939	664283	3645	660638	FALSE	FALSE	digestive
374.6	Dermatochalasis	-5.17786	50.4099	0.00564004	0.918189	615648	8892	606756	FALSE	FALSE	sense organs
427.22	Atrial flutter	-5.30954	51.7999	0.00494419	0.918359	577781	6988	570793	FALSE	FALSE	circulatory system
611.1	Abnormal mammogram	-7.43316	72.6735	0.000591318	0.918533	670715	7433	663282	FALSE	FALSE	genitourinary
292.3	Memory loss	-5.68207	55.8316	0.00340651	0.918938	641894	6550	635344	FALSE	FALSE	mental disorders
870.3	Other open wound of head and face	-8.31612	81.7182	0.000244543	0.918943	635847	3105	632742	FALSE	FALSE	injuries & poisonings
809	Fracture of unspecified bones	0.103064	1.01347	1.10856	0.919	608309	16880	591429	FALSE	FALSE	injuries & poisonings
742.9	Other derangement of joint	-8.35904	82.3565	0.000234269	0.919155	637024	4390	632634	FALSE	FALSE	musculoskeletal
245	Thyroiditis	-8.17422	81.0653	0.000281826	0.919681	637147	4733	632414	FALSE	FALSE	endocrine/metabolic
739	Contracture of joint	-8.47905	84.3428	0.000207776	0.919923	647078	2865	644213	FALSE	FALSE	musculoskeletal
228	Hemangioma and lymphangioma, any site	-8.14309	81.0917	0.000290737	0.920012	699006	3670	695336	FALSE	FALSE	neoplasms
305.2	Eating disorder	-8.54643	85.5654	0.000194238	0.920438	535643	2455	533188	FALSE	FALSE	mental disorders
277	Other disorders of metabolism	-8.40896	84.3787	0.000222862	0.920616	695462	3827	691635	FALSE	FALSE	endocrine/metabolic
110.13	Dermatophytosis of the body	-8.1787	82.0755	0.000280566	0.920623	643519	2141	641378	FALSE	FALSE	infectious diseases
698	Pruritus and related conditions	-8.0337	81.0843	0.000324344	0.921076	696104	4484	691620	FALSE	FALSE	dermatologic
841	Sprains and strains of back and neck	-8.0212	81.0443	0.000328427	0.92116	624343	4704	619639	FALSE	FALSE	injuries & poisonings
710	Osteomyelitis, periostitis, and other infections involving bone	-7.93651	80.2581	0.000357451	0.921228	656182	4907	651275	FALSE	FALSE	musculoskeletal
597	Other disorders of urethra and urinary tract	-8.14728	82.5374	0.000289521	0.921368	671789	4160	667629	FALSE	FALSE	genitourinary
245.2	Chronic thyroiditis	-7.94382	80.6206	0.000354848	0.921509	636094	3680	632414	FALSE	FALSE	endocrine/metabolic
245.21	Chronic lymphocytic thyroiditis	-7.93601	80.613	0.000357629	0.921578	636067	3653	632414	FALSE	FALSE	endocrine/metabolic
592.11	Acute cystitis	-7.73802	79.0578	0.000435936	0.922029	598060	3819	594241	FALSE	FALSE	genitourinary
275.5	Disorders of calcium/phosphorus metabolism	-8.07201	82.5236	0.000312155	0.92208	686600	5168	681432	FALSE	FALSE	endocrine/metabolic
573.5	Jaundice (not of newborn)	-7.98816	81.7968	0.000339457	0.922203	657389	2235	655154	FALSE	FALSE	digestive
807	Fracture of ribs	-7.97531	81.6885	0.000343847	0.922225	596000	4571	591429	FALSE	FALSE	injuries & poisonings
689	Disorder of skin and subcutaneous tissue NOS	-7.89261	81.1091	0.000373495	0.922481	689842	4773	685069	FALSE	FALSE	dermatologic
320	Meningitis	-7.86425	81.0711	0.000384236	0.922723	701898	1773	700125	FALSE	FALSE	neurological
300.12	Agorophobia, social phobia, and panic disorder	-8.58757	88.5623	0.000186409	0.922753	537280	4092	533188	FALSE	FALSE	mental disorders
81	Infection/inflammation of internal prosthetic device; implant; and graft	-7.87317	81.319	0.000380824	0.922871	694868	4948	689920	FALSE	FALSE	infectious diseases
748	Anomalies of respiratory system, congenital	-9.17473	94.8437	0.000103625	0.922937	692315	1991	690324	FALSE	FALSE	congenital anomalies
213	Benign neoplasm of bone and articular cartilage	-7.97488	82.5093	0.000343994	0.923001	610351	1843	608508	FALSE	FALSE	neoplasms
41.11	Methicillin sensitive Staphylococcus aureus	-8.10645	84.1057	0.000301586	0.923216	658346	3797	654549	FALSE	FALSE	infectious diseases
577	Diseases of pancreas	-7.803	81.0141	0.000408508	0.923269	703649	4975	698674	FALSE	FALSE	digestive
701.2	Scar conditions and fibrosis of skin	-7.77921	80.97	0.000418345	0.923461	669834	4709	665125	FALSE	FALSE	dermatologic
691	Congenital anomalies of skin	-7.99096	83.2266	0.000338511	0.923509	645479	1653	643826	FALSE	FALSE	dermatologic
191	Manlignant and unknown neoplasms of brain and nervous system	-7.79666	81.2358	0.000411108	0.92354	698722	2725	695997	FALSE	FALSE	neoplasms
802	Fracture of pelvis	-7.91342	82.4844	0.0003658	0.923569	595107	3678	591429	FALSE	FALSE	injuries & poisonings
228.1	Hemangioma of skin and subcutaneous tissue	-7.74017	80.7895	0.000434996	0.923674	698057	2721	695336	FALSE	FALSE	neoplasms
244.2	Acquired hypothyroidism	-7.84829	81.9695	0.000390419	0.923722	636442	4028	632414	FALSE	FALSE	endocrine/metabolic
681.3	Cellulitis and abscess of arm/hand	-8.1843	85.5381	0.000278999	0.923775	625538	3697	621841	FALSE	FALSE	dermatologic
257	Testicular dysfunction	-7.67296	80.2454	0.000465241	0.923823	660541	3636	656905	FALSE	FALSE	endocrine/metabolic
519.8	Other diseases of respiratory system, NEC	-7.93688	83.0541	0.00035732	0.923868	676255	1739	674516	FALSE	FALSE	respiratory
704.1	Alopecia	-7.71976	80.783	0.000443969	0.923869	677394	3708	673686	FALSE	FALSE	dermatologic
257.1	Testicular hypofunction	-7.65423	80.1828	0.000474036	0.92395	660507	3602	656905	FALSE	FALSE	endocrine/metabolic
690	Erythematosquamous dermatosis	-7.91634	83.1086	0.000364736	0.924114	647520	3694	643826	FALSE	FALSE	dermatologic
690.1	Seborrheic dermatitis	-7.90994	83.1224	0.000367077	0.924188	647492	3666	643826	FALSE	FALSE	dermatologic
790.6	Other abnormal blood chemistry	-7.69161	80.9534	0.000456644	0.924305	698972	4037	694935	FALSE	FALSE	symptoms
172	Skin cancer	-7.53066	79.4292	0.000536384	0.924466	673503	21161	652342	FALSE	FALSE	neoplasms
818	Intracranial hemorrhage (injury)	-7.68994	81.1416	0.000457404	0.924496	680533	2845	677688	FALSE	FALSE	injuries & poisonings
255	Disorders of adrenal glands	-8.09992	85.4686	0.000303564	0.924497	661511	4606	656905	FALSE	FALSE	endocrine/metabolic
251.1	Hypoglycemia	-8.05811	85.1034	0.000316525	0.924564	583571	3090	580481	FALSE	FALSE	endocrine/metabolic
696.4	Psoriasis	-7.85306	83.207	0.000388561	0.924807	635298	4771	630527	FALSE	FALSE	dermatologic
525	Other diseases of the teeth and supporting structures	-7.67666	81.3942	0.000463519	0.924859	663245	2607	660638	FALSE	FALSE	digestive
455	Hemorrhoids	-7.5969	80.5904	0.000502007	0.924898	644545	4812	639733	FALSE	FALSE	circulatory system
452.2	Deep vein thrombosis [DVT]	-7.53098	80.0589	0.000536212	0.925055	644788	5055	639733	FALSE	FALSE	circulatory system
573.7	Abnormal results of function study of liver	-7.74126	82.3067	0.000434525	0.925066	657512	2358	655154	FALSE	FALSE	digestive
613.5	Mastodynia	-7.01755	74.7434	0.000896015	0.925198	689063	3324	685739	FALSE	FALSE	genitourinary
112.3	Candidiasis of skin and nails	-7.79052	83.3048	0.000413638	0.925492	642987	1609	641378	FALSE	FALSE	infectious diseases
569.2	Gastrointestinal complications	-7.81788	83.6243	0.000402472	0.925516	666881	4831	662050	FALSE	FALSE	digestive
753	Congenital anomalies of the eye	-8.6643	92.6798	0.00017264	0.925517	696201	1748	694453	FALSE	FALSE	congenital anomalies
426.91	Cardiac pacemaker in situ	-4.85611	52.0928	0.0077807	0.925728	576687	5894	570793	FALSE	FALSE	circulatory system
275.3	Disorders of magnesium metabolism	-7.69373	82.5434	0.000455675	0.925738	685277	3845	681432	FALSE	FALSE	endocrine/metabolic
733.8	Malunion and nonunion of fracture	-7.80082	83.7096	0.000409397	0.925753	620652	3591	617061	FALSE	FALSE	musculoskeletal
300.3	Obsessive-compulsive disorders	-8.26001	88.7024	0.000258657	0.925808	535014	1826	533188	FALSE	FALSE	mental disorders
612	Breast conditions, congenital or relating to hormones	-7.48106	80.3734	0.000563658	0.925841	665973	2691	663282	FALSE	FALSE	genitourinary
580	Nephritis; nephrosis; renal sclerosis	-7.6666	82.3795	0.000468205	0.925852	636607	4037	632570	FALSE	FALSE	genitourinary
454	Varicose veins	-7.52686	81.1543	0.000538428	0.926104	643241	3508	639733	FALSE	FALSE	circulatory system
585.32	End stage renal disease	-7.36136	79.5516	0.000635332	0.926272	638308	5738	632570	FALSE	FALSE	genitourinary
696.41	Psoriasis vulgaris	-7.69628	83.2995	0.000454514	0.926386	634355	3828	630527	FALSE	FALSE	dermatologic
726.3	Bursitis	-7.56859	81.9654	0.000516419	0.926429	596462	3974	592488	FALSE	FALSE	musculoskeletal
701.4	Keloid scar	-7.4617	80.8125	0.000574681	0.926433	667112	1987	665125	FALSE	FALSE	dermatologic
41.12	Methicillin resistant Staphylococcus aureus	-7.76564	84.2389	0.000424059	0.92655	657368	2819	654549	FALSE	FALSE	infectious diseases
191.1	Cancer of brain and nervous system	-7.46817	81.1063	0.000570972	0.926635	697896	1899	695997	FALSE	FALSE	neoplasms
766	Neuralgia, neuritis, and radiculitis NOS	-7.43851	81.0556	0.000588162	0.92688	664802	5706	659096	FALSE	FALSE	symptoms
578.1	Hematemesis	-7.64751	83.3692	0.000477233	0.926912	639730	1966	637764	FALSE	FALSE	digestive
287.32	Secondary thrombocytopenia	-7.55854	82.4714	0.000521635	0.926976	651812	1974	649838	FALSE	FALSE	hematopoietic
418.1	Precordial pain	-7.48972	81.84	0.000558798	0.927082	567782	4776	563006	FALSE	FALSE	circulatory system
963	Poisoning by primarily systemic agents	-7.86796	86.1888	0.000382815	0.927264	635683	2713	632970	FALSE	FALSE	injuries & poisonings
772	Symptoms of the muscles	-7.88724	86.5828	0.000375504	0.927417	661063	2076	658987	FALSE	FALSE	symptoms
172.2	Other non-epithelial cancer of skin	-7.22567	79.3288	0.000727665	0.927425	670748	18406	652342	FALSE	FALSE	neoplasms
724	Other and unspecified disorders of back	-7.55121	83.0179	0.000525475	0.927525	627857	4262	623595	FALSE	FALSE	musculoskeletal
259	Other endocrine disorders	-7.69619	84.6433	0.000454557	0.927552	658764	1859	656905	FALSE	FALSE	endocrine/metabolic
355.1	Chronic pain syndrome	-7.34739	80.8784	0.000644275	0.927616	664282	4813	659469	FALSE	FALSE	neurological
275.53	Disorders of phosphorus metabolism	-7.41791	81.782	0.000600405	0.927728	683642	2210	681432	FALSE	FALSE	endocrine/metabolic
963.1	Antineoplastic and immunosuppressive drugs causing adverse effects	-7.78896	86.1451	0.000414285	0.927956	635551	2581	632970	FALSE	FALSE	injuries & poisonings
285.22	Anemia in neoplastic disease	-7.64031	84.509	0.000480681	0.927963	606223	4225	601998	FALSE	FALSE	hematopoietic
612.2	Hypertrophy of breast (Gynecomastia)	-7.26445	80.3778	0.000699989	0.927986	665542	2260	663282	FALSE	FALSE	genitourinary
136	Other infectious and parasitic diseases	-7.47062	82.7134	0.000569574	0.928033	690469	1859	688610	FALSE	FALSE	infectious diseases
573.9	Abnormal serum enzyme levels	-7.39546	81.9857	0.000614037	0.928125	657642	2488	655154	FALSE	FALSE	digestive
352	Disorders of other cranial nerves	-7.28637	81.0774	0.000684809	0.928391	663061	3592	659469	FALSE	FALSE	neurological
797	Shock	-7.28728	81.1733	0.000684189	0.928467	702692	4040	698652	FALSE	FALSE	symptoms
704.8	Other specified diseases of hair and hair follicles	-7.34041	81.7858	0.000648787	0.928485	675816	2130	673686	FALSE	FALSE	dermatologic
367.9	Blindness and low vision	-7.4393	83.082	0.000587699	0.928651	657315	2755	654560	FALSE	FALSE	sense organs
798.1	Chronic fatigue syndrome	-7.57905	84.6739	0.000511046	0.928678	569114	3636	565478	FALSE	FALSE	symptoms
368.9	Subjective visual disturbances	-7.84051	87.9014	0.000393467	0.928926	664604	3339	661265	FALSE	FALSE	sense organs
8.5	Bacterial enteritis	-7.30387	81.8925	0.000672931	0.928932	684532	2718	681814	FALSE	FALSE	infectious diseases
174.1	Breast cancer [female]	-6.52769	73.272	0.00146238	0.929012	677614	8975	668639	FALSE	FALSE	neoplasms
225	Benign neoplasm of brain and other parts of nervous system	-7.24351	81.3213	0.000714799	0.929024	699055	3058	695997	FALSE	FALSE	neoplasms
720	Spinal stenosis	-7.3474	82.6942	0.000644267	0.929201	636131	12536	623595	FALSE	FALSE	musculoskeletal
174.11	Malignant neoplasm of female breast	-6.50692	73.259	0.00149308	0.929224	677490	8851	668639	FALSE	FALSE	neoplasms
289	Other diseases of blood and blood-forming organs	-7.53467	84.9359	0.000534239	0.929312	635776	2913	632863	FALSE	FALSE	hematopoietic
429	Ill-defined descriptions and complications of heart disease	-7.41998	83.6905	0.000599162	0.929352	655114	4655	650459	FALSE	FALSE	circulatory system
527	Diseases of the salivary glands	-7.36164	83.0432	0.000635158	0.929361	684536	2420	682116	FALSE	FALSE	digestive
362.2	Degeneration of macula and posterior pole of retina	-4.43476	50.0858	0.0118579	0.929445	660941	10724	650217	FALSE	FALSE	sense organs
850	Hemorrhage or hematoma complicating a procedure	-7.39523	83.5273	0.000614176	0.92945	667178	2863	664315	FALSE	FALSE	injuries & poisonings
588	Disorders resulting from impaired renal function	-7.17866	81.0857	0.000762687	0.929454	636896	4326	632570	FALSE	FALSE	genitourinary
301	Personality disorders	-7.7689	88.3065	0.000422676	0.929895	535289	2101	533188	FALSE	FALSE	mental disorders
225.1	Benign neoplasm of brain, cranial nerves, meninges	-7.14707	81.3377	0.000787169	0.929981	698858	2861	695997	FALSE	FALSE	neoplasms
250.22	Type 2 diabetes with renal manifestations	-6.77356	77.2503	0.00114361	0.930128	619818	6521	613297	FALSE	FALSE	endocrine/metabolic
854	Complications of cardiac/vascular device, implant, and graft	-7.25505	82.7481	0.000706598	0.930134	667055	2740	664315	FALSE	FALSE	injuries & poisonings
687	Symptoms affecting skin	-7.56333	86.3218	0.000519142	0.93018	614746	2405	612341	FALSE	FALSE	dermatologic
480.11	Pneumococcal pneumonia	-7.51626	85.877	0.000544163	0.930255	582729	1966	580763	FALSE	FALSE	respiratory
378.1	Strabismus (not specified as paralytic)	-0.0640153	0.731586	0.937991	0.930272	629802	11445	618357	FALSE	FALSE	sense organs
695.4	Lupus (localized and systemic)	-7.08037	80.9765	0.000841459	0.930324	642593	3248	639345	FALSE	FALSE	dermatologic
550.5	Ventral hernia	-7.13952	81.6659	0.000793135	0.930335	667196	2558	664638	FALSE	FALSE	digestive
250.41	Impaired fasting glucose	-7.01234	80.6619	0.000900697	0.930723	616272	2975	613297	FALSE	FALSE	endocrine/metabolic
359	Muscular dystrophies and other myopathies	-7.0731	81.6392	0.000847602	0.930959	680983	3777	677206	FALSE	FALSE	neurological
695.42	Systemic lupus erythematosus	-6.96088	80.6218	0.00094826	0.931196	642292	2947	639345	FALSE	FALSE	dermatologic
537	Other disorders of stomach and duodenum	-7.33443	85.0806	0.000652677	0.931303	669408	2950	666458	FALSE	FALSE	digestive
965	Poisoning by analgesics, antipyretics, and antirheumatics	-7.40719	86.0295	0.000606875	0.931386	635058	2088	632970	FALSE	FALSE	injuries & poisonings
275.51	Hypocalcemia	-7.07993	82.3183	0.000841832	0.931461	683899	2467	681432	FALSE	FALSE	endocrine/metabolic
536.8	Dyspepsia and other specified disorders of function of stomach	-7.27828	84.7836	0.000690374	0.931589	669186	2728	666458	FALSE	FALSE	digestive
514.2	Solitary pulmonary nodule	-6.91129	80.5953	0.00099647	0.931663	688247	3842	684405	FALSE	FALSE	respiratory
580.3	Nephritis and nephropathy without mention of glomerulonephritis	-7.05763	82.3768	0.000860815	0.931725	635018	2448	632570	FALSE	FALSE	genitourinary
70.9	Hepatitis NOS	-7.41045	86.508	0.000604901	0.931735	587002	1566	585436	FALSE	FALSE	infectious diseases
302	Sexual and gender identity disorders	-7.55228	88.3674	0.00052491	0.931892	534706	1518	533188	FALSE	FALSE	mental disorders
198.1	Secondary malignancy of lymph nodes	-7.05995	82.6648	0.000858822	0.93194	644505	5419	639086	FALSE	FALSE	neoplasms
649	Other conditions or status of the mother complicating pregnancy, childbirth, or the puerperium	-10.2052	119.616	3.69771e-05	0.93201	692903	9203	683700	FALSE	FALSE	pregnancy complications
457	Encounter for long-term (current) use of anticoagulants, antithrombotics, aspirin	-6.77209	79.4148	0.0011453	0.932043	644416	4683	639733	FALSE	FALSE	circulatory system
446	Polyarteritis nodosa and allied conditions	-7.16389	84.2821	0.000774038	0.932262	662546	1859	660687	FALSE	FALSE	circulatory system
195.1	Malignant neoplasm, other	-7.00264	82.4538	0.000909482	0.932319	642692	3606	639086	FALSE	FALSE	neoplasms
516	Abnormal sputum	-6.78549	79.9974	0.00113005	0.932403	704266	2152	702114	FALSE	FALSE	respiratory
459	Other disorders of circulatory system	-7.00229	82.6426	0.000909796	0.932476	664395	3896	660499	FALSE	FALSE	circulatory system
429.3	Symptoms involving cardiovascular system	-7.0757	83.7075	0.000845399	0.932636	653304	2845	650459	FALSE	FALSE	circulatory system
516.1	Hemoptysis	-6.76014	80.0135	0.00115907	0.932669	704228	2114	702114	FALSE	FALSE	respiratory
276.11	Hyperosmolality and/or hypernatremia	-7.32486	86.9543	0.000658952	0.932867	595095	2543	592552	FALSE	FALSE	endocrine/metabolic
588.1	Renal osteodystrophy	-6.7835	80.6271	0.0011323	0.93295	636061	3491	632570	FALSE	FALSE	genitourinary
600	Hyperplasia of prostate	-6.29347	74.8584	0.00184833	0.932999	682004	9613	672391	FALSE	FALSE	genitourinary
285.21	Anemia in chronic kidney disease	-6.83021	81.3368	0.00108063	0.933077	605740	3742	601998	FALSE	FALSE	hematopoietic
457.3	Encounter for long-term (current) use of aspirin	-6.65205	79.383	0.00129138	0.933218	643630	3897	639733	FALSE	FALSE	circulatory system
361	Retinal detachments and defects	-6.90364	82.5436	0.00100412	0.933346	656274	3205	653069	FALSE	FALSE	sense organs
280.2	Iron deficiency anemia secondary to blood loss (chronic)	-6.98493	83.8174	0.000925731	0.933585	605611	3613	601998	FALSE	FALSE	hematopoietic
598	Abnormal findings on examination of urine	-6.70795	80.5244	0.00122116	0.93361	704889	1792	703097	FALSE	FALSE	genitourinary
560.1	Paralytic ileus	-7.57423	90.9766	0.000513517	0.933649	595409	3029	592380	FALSE	FALSE	digestive
578.9	Hemorrhage of gastrointestinal tract	-6.87557	82.6584	0.00103271	0.933708	642858	5094	637764	FALSE	FALSE	digestive
224	Benign neoplasm of eye	-6.74535	81.309	0.00117634	0.933884	697884	1887	695997	FALSE	FALSE	neoplasms
428.2	Heart failure NOS	-6.78345	82.0364	0.00113237	0.934099	656462	6003	650459	FALSE	FALSE	circulatory system
450	Noninfectious disorders of lymphatic channels	-6.67307	80.8678	0.00126451	0.934235	705446	2727	702719	FALSE	FALSE	circulatory system
250.23	Type 2 diabetes with ophthalmic manifestations	-6.47309	78.7978	0.00154445	0.934529	618462	5165	613297	FALSE	FALSE	endocrine/metabolic
372	Disorders of conjunctiva	-6.86163	83.6987	0.0010472	0.934662	608903	2147	606756	FALSE	FALSE	sense organs
415.1	Acute pulmonary heart disease	-6.89902	84.1672	0.00100878	0.934672	660570	4336	656234	FALSE	FALSE	circulatory system
250.7	Diabetic retinopathy	-6.6566	81.592	0.00128552	0.934978	655684	5467	650217	FALSE	FALSE	endocrine/metabolic
585.2	Renal failure NOS	-6.55157	80.5934	0.00142787	0.93521	635340	2770	632570	FALSE	FALSE	genitourinary
38.2	Gram positive septicemia	-6.7673	83.3882	0.0011508	0.935319	656276	1727	654549	FALSE	FALSE	infectious diseases
153	Colorectal cancer	-6.46249	80.3283	0.00156091	0.935879	668531	4092	664439	FALSE	FALSE	neoplasms
364	Corneal opacity and other disorders of cornea	-6.65372	82.8937	0.00128922	0.936024	656880	3811	653069	FALSE	FALSE	sense organs
442	Other aneurysm	-6.6191	82.4705	0.00133464	0.93603	666425	5738	660687	FALSE	FALSE	circulatory system
153.3	Malignant neoplasm of rectum, rectosigmoid junction, and anus	-6.40573	79.9243	0.00165207	0.93612	666532	2093	664439	FALSE	FALSE	neoplasms
458.1	Orthostatic hypotension	-6.69244	83.5642	0.00124026	0.936168	664299	3800	660499	FALSE	FALSE	circulatory system
189	Cancer of urinary organs (incl. kidney and bladder)	-6.32305	79.239	0.00179447	0.936399	705305	5055	700250	FALSE	FALSE	neoplasms
386.2	Peripheral or central vertigo	-6.6686	84.0368	0.00127017	0.936752	652133	3926	648207	FALSE	FALSE	sense organs
614.5	Inflammatory disease of cervix, vagina, and vulva	-9.52229	120.501	7.32016e-05	0.937015	679605	9452	670153	FALSE	FALSE	genitourinary
327.1	Hypersomnia	-7.78528	98.8149	0.000415812	0.937202	611750	2060	609690	FALSE	FALSE	neurological
649.1	Diabetes or abnormal glucose tolerance complicating pregnancy	-9.38697	119.22	8.3809e-05	0.937242	687923	4223	683700	FALSE	FALSE	pregnancy complications
274.11	Gouty arthropathy	-6.10868	77.6197	0.00222348	0.937271	695224	2987	692237	FALSE	FALSE	endocrine/metabolic
352.1	Trigeminal nerve disorders [CN5]	-6.34016	80.7004	0.00176401	0.937379	661363	1894	659469	FALSE	FALSE	neurological
990	Effects radiation NOS	-6.61686	84.5579	0.00133762	0.937627	687860	2504	685356	FALSE	FALSE	injuries & poisonings
359.2	Myopathy	-6.36746	81.4356	0.00171651	0.937677	680397	3191	677206	FALSE	FALSE	neurological
189.1	Cancer of kidney and renal pelvis	-6.22862	79.6982	0.00197217	0.937707	703229	2979	700250	FALSE	FALSE	neoplasms
747.2	Congenital anomalies of peripheral vascular system	-7.57786	97.152	0.000511657	0.937828	682383	1349	681034	FALSE	FALSE	congenital anomalies
189.11	Malignant neoplasm of kidney, except pelvis	-6.21437	79.7758	0.00200047	0.937909	702883	2633	700250	FALSE	FALSE	neoplasms
614.52	Vaginitis and vulvovaginitis	-9.34702	120.388	8.72252e-05	0.938114	678083	7930	670153	FALSE	FALSE	genitourinary
425.2	Secondary/extrinsic cardiomyopathies	-6.26576	80.9566	0.00190027	0.938308	685356	3345	682011	FALSE	FALSE	circulatory system
653	Problems associated with amniotic cavity and membranes	-9.28133	119.92	9.31471e-05	0.938308	696596	3868	692728	FALSE	FALSE	pregnancy complications
636.3	Hemorrhage in early pregnancy	-9.27481	119.939	9.37569e-05	0.938362	682205	3700	678505	FALSE	FALSE	pregnancy complications
344	Other paralytic syndromes	-7.94001	102.755	0.000356204	0.938408	613235	2817	610418	FALSE	FALSE	neurological
585.34	Chronic Kidney Disease, Stage IV	-6.24057	80.891	0.00194874	0.938506	636140	3570	632570	FALSE	FALSE	genitourinary
427.4	Cardiac arrest and ventricular fibrillation	-6.58961	85.5021	0.00137458	0.938568	573132	2339	570793	FALSE	FALSE	circulatory system
290	Delirium dementia and amnestic and other cognitive disorders	-4.23318	55.1416	0.0145061	0.938807	643511	8167	635344	FALSE	FALSE	mental disorders
454.1	Varicose veins of lower extremity	-6.16315	81.0242	0.00210561	0.939367	642026	2293	639733	FALSE	FALSE	circulatory system
642	Hypertension complicating pregnancy, childbirth, and the puerperium	-9.14763	120.304	0.000106472	0.939389	704081	4306	699775	FALSE	FALSE	pregnancy complications
840.3	Joint/ligament sprain	-10.1911	134.08	3.75032e-05	0.939413	626250	6611	619639	FALSE	FALSE	injuries & poisonings
198.2	Secondary malignancy of respiratory organs	-6.26347	82.4542	0.00190463	0.939449	642024	2938	639086	FALSE	FALSE	neoplasms
459.9	Circulatory disease NEC	-6.23557	82.1444	0.00195852	0.939491	663154	2655	660499	FALSE	FALSE	circulatory system
646	Other complications of pregnancy NEC	-9.10664	120.017	0.000110927	0.939516	701501	3017	698484	FALSE	FALSE	pregnancy complications
427.42	Cardiac arrest	-6.48468	85.6153	0.00152665	0.939624	572632	1839	570793	FALSE	FALSE	circulatory system
300.1	Anxiety disorder	-0.0550474	0.72893	0.94644	0.939802	575223	42035	533188	FALSE	FALSE	mental disorders
800.3	Fracture of tibia and fibula	-10.2762	136.49	3.44433e-05	0.939985	598161	6732	591429	FALSE	FALSE	injuries & poisonings
370.3	Keratoconjunctivitis	-6.24773	83.2777	0.00193483	0.940197	610693	3937	606756	FALSE	FALSE	sense organs
252	Disorders of parathyroid gland	-6.3246	84.486	0.00179169	0.940326	660309	3404	656905	FALSE	FALSE	endocrine/metabolic
256.4	Polycystic ovaries	-9.30784	124.414	9.07107e-05	0.940363	661012	4107	656905	FALSE	FALSE	endocrine/metabolic
426.92	Cardiac defibrillator in situ	-6.28736	84.2937	0.00185967	0.940542	574565	3772	570793	FALSE	FALSE	circulatory system
180.3	Cervical intraepithelial neoplasia [CIN] [Cervical dysplasia]	-8.95557	120.227	0.000129016	0.940621	661841	4613	657228	FALSE	FALSE	neoplasms
603	Other disorders of testis	-9.56463	128.69	7.01669e-05	0.940753	655357	2248	653109	FALSE	FALSE	genitourinary
180	Cervical cancer and dysplasia	-8.94929	120.464	0.000129829	0.94078	662617	5389	657228	FALSE	FALSE	neoplasms
362.3	Other nondiabetic retinopathy	-6.0765	82.1343	0.00229619	0.941024	653889	3672	650217	FALSE	FALSE	sense organs
619.4	Noninflammatory disorders of vagina	-8.84792	119.711	0.00014368	0.941081	680581	4381	676200	FALSE	FALSE	genitourinary
426.2	Atrioventricular [AV] block	-6.35502	86.1149	0.001738	0.941172	575088	4295	570793	FALSE	FALSE	circulatory system
334	Degenerative disease of the spinal cord	-7.7042	104.405	0.00045093	0.941176	613456	3038	610418	FALSE	FALSE	neurological
442.1	Aortic aneurysm	-6.03644	82.0053	0.00239006	0.94132	665051	4364	660687	FALSE	FALSE	circulatory system
949.1	Diaper or napkin rash	-10.4223	141.86	2.97609e-05	0.941433	594592	1457	593135	FALSE	FALSE	injuries & poisonings
801.1	Fracture of foot	-10.0461	137.124	4.33524e-05	0.941597	598280	6851	591429	FALSE	FALSE	injuries & poisonings
721.2	Spondylosis with myelopathy	-5.96045	82.3024	0.00257875	0.942267	625505	1910	623595	FALSE	FALSE	musculoskeletal
701.6	Acquired acanthosis nigricans	-9.48559	131.939	7.59385e-05	0.942687	667097	1972	665125	FALSE	FALSE	dermatologic
472	Chronic pharyngitis and nasopharyngitis	-0.0729756	1.01615	0.929624	0.942748	526971	12374	514597	FALSE	FALSE	respiratory
608	Other disorders of male genital organs	-9.13853	127.503	0.000107445	0.942862	655781	2672	653109	FALSE	FALSE	genitourinary
755.61	Congenital hip dysplasia and deformity	-9.75803	136.241	5.78287e-05	0.942902	688837	1367	687470	FALSE	FALSE	congenital anomalies
528	Diseases of the oral soft tissues, excluding lesions specific for gingiva and tongue	-9.74788	136.887	5.84186e-05	0.94323	688551	6435	682116	FALSE	FALSE	digestive
252.1	Hyperparathyroidism	-5.99473	84.4377	0.00249185	0.943401	659902	2997	656905	FALSE	FALSE	endocrine/metabolic
71	Human immunodeficiency virus [HIV] disease	-9.48658	134.403	7.58631e-05	0.94373	589896	4460	585436	FALSE	FALSE	infectious diseases
71.1	HIV infection, symptomatic	-9.46057	134.253	7.78622e-05	0.943821	589791	4355	585436	FALSE	FALSE	infectious diseases
218	Benign neoplasm of uterus	-8.33854	119.19	0.000239121	0.944225	675960	6187	669773	FALSE	FALSE	neoplasms
642.1	Preeclampsia and eclampsia	-8.36469	120.195	0.00023295	0.944518	701768	1993	699775	FALSE	FALSE	pregnancy complications
636.2	Early onset of delivery	-8.33864	120.431	0.000239096	0.944799	680423	1918	678505	FALSE	FALSE	pregnancy complications
597.1	Urethral stricture (not specified as infectious)	-8.97582	129.944	0.000126431	0.94493	669400	1771	667629	FALSE	FALSE	genitourinary
610.1	Cystic mastopathy	-8.27637	119.928	0.000254459	0.944981	669138	5856	663282	FALSE	FALSE	genitourinary
370.31	Keratoconjunctivitis sicca	-5.70443	82.9965	0.00333117	0.945204	610191	3435	606756	FALSE	FALSE	sense organs
286.7	Other and unspecified coagulation defects	-9.35925	136.649	8.61644e-05	0.945395	655873	6035	649838	FALSE	FALSE	hematopoietic
333.4	Torsion dystonia	-7.11855	104.091	0.000809944	0.945477	613321	2903	610418	FALSE	FALSE	neurological
496.1	Emphysema	-6.03771	88.4105	0.00238703	0.945553	602241	3961	598280	FALSE	FALSE	respiratory
605	Erectile dysfunction [ED]	-8.55518	125.593	0.000192545	0.945692	660963	7854	653109	FALSE	FALSE	genitourinary
340.1	Migrain with aura	-9.38786	137.898	8.37343e-05	0.945723	651746	4387	647359	FALSE	FALSE	neurological
562.2	Diverticulitis	-6.26459	92.1338	0.0019025	0.94579	595002	2622	592380	FALSE	FALSE	digestive
502	Postinflammatory pulmonary fibrosis	-5.75369	84.6407	0.00317107	0.945803	624086	2023	622063	FALSE	FALSE	respiratory
260.6	Anorexia	-6.28891	92.7049	0.00185679	0.945915	615621	2665	612956	FALSE	FALSE	endocrine/metabolic
686	Other local infections of skin and subcutaneous tissue	-9.56712	141.359	6.99929e-05	0.946041	627038	5197	621841	FALSE	FALSE	dermatologic
871.2	Open wound of finger(s)	-9.15322	135.641	0.000105878	0.946199	635475	2733	632742	FALSE	FALSE	injuries & poisonings
704.2	Hirsutism	-8.23944	122.871	0.000264033	0.946536	675165	1479	673686	FALSE	FALSE	dermatologic
401.1	Essential hypertension	0.067851	1.01289	1.07021	0.946592	661003	137799	523204	FALSE	FALSE	circulatory system
681.2	Cellulitis and abscess of face/neck	-9.47754	141.594	7.65522e-05	0.946634	625135	3294	621841	FALSE	FALSE	dermatologic
756.2	Pectus and other congenital anomalies of ribs/sternum	-9.00831	135.394	0.000122389	0.946952	688281	811	687470	FALSE	FALSE	congenital anomalies
426.24	Atrioventricular block, complete	-5.7169	86.1104	0.0032899	0.947067	573752	2959	570793	FALSE	FALSE	circulatory system
290.2	Delirium due to conditions classified elsewhere	-6.00731	90.7769	0.00246069	0.947237	637488	2144	635344	FALSE	FALSE	mental disorders
722.1	Displacement of intervertebral disc	-9.06714	137.045	0.000115396	0.947249	631246	7651	623595	FALSE	FALSE	musculoskeletal
710.1	Osteomyelitis	-8.72906	132.08	0.000161814	0.947307	655253	3978	651275	FALSE	FALSE	musculoskeletal
284	Aplastic anemia	-9.18812	139.41	0.000102247	0.947452	607051	5053	601998	FALSE	FALSE	hematopoietic
54	Herpes simplex	-9.43994	144.08	7.94852e-05	0.947761	589102	3666	585436	FALSE	FALSE	infectious diseases
528.1	Stomatitis and mucositis	-8.94626	136.744	0.000130223	0.947837	684821	2705	682116	FALSE	FALSE	digestive
349	Other and unspecified disorders of the nervous system	-6.78801	103.986	0.00112721	0.947953	612169	1751	610418	FALSE	FALSE	neurological
204	Leukemia	-8.66941	133.078	0.00017176	0.948058	696218	4713	691505	FALSE	FALSE	neoplasms
728.2	Laxity of ligament or hypermobility syndrome	-8.76742	134.646	0.000155725	0.948083	593336	848	592488	FALSE	FALSE	musculoskeletal
440	Atherosclerosis	-5.35433	82.287	0.00472762	0.948119	665924	5237	660687	FALSE	FALSE	circulatory system
261.2	Vitamin B-complex deficiencies	-5.99963	92.2546	0.00247967	0.948147	618639	5683	612956	FALSE	FALSE	endocrine/metabolic
244.1	Secondary hypothyroidism	-8.6953	134.739	0.00016737	0.948545	639209	6795	632414	FALSE	FALSE	endocrine/metabolic
727.4	Ganglion and cyst of synovium, tendon, and bursa	-8.71505	135.299	0.000164098	0.948641	595529	3041	592488	FALSE	FALSE	musculoskeletal
681.1	Cellulitis and abscess of fingers/toes	-9.10162	141.971	0.000111485	0.948883	625698	3857	621841	FALSE	FALSE	dermatologic
750.21	Congenital anomalies of intestine	-9.43616	147.402	7.97863e-05	0.948957	678490	1101	677389	FALSE	FALSE	congenital anomalies
242	Thyrotoxicosis with or without goiter	-8.65401	135.244	0.000174426	0.94898	637311	4897	632414	FALSE	FALSE	endocrine/metabolic
284.1	Pancytopenia	-8.9225	139.455	0.000133355	0.948985	605910	3912	601998	FALSE	FALSE	hematopoietic
750.2	Lower gastrointestinal congenital anomalies	-9.44958	147.995	7.87226e-05	0.949089	678856	1467	677389	FALSE	FALSE	congenital anomalies
535.8	Other specified gastritis	-8.88388	140.412	0.000138605	0.949551	667991	1533	666458	FALSE	FALSE	digestive
430	Intracranial hemorrhage	-8.45869	134.068	0.00021205	0.949693	663126	4906	658220	FALSE	FALSE	circulatory system
241.2	Nontoxic multinodular goiter	-8.36396	133.102	0.000233119	0.949895	639888	7474	632414	FALSE	FALSE	endocrine/metabolic
555	Inflammatory bowel disease and other gastroenteritis and colitis	-9.5894	152.828	6.84507e-05	0.949968	597526	5146	592380	FALSE	FALSE	digestive
571.8	Liver abscess and sequelae of chronic liver disease	-8.44528	134.711	0.000214912	0.950012	659068	3914	655154	FALSE	FALSE	digestive
573.6	Nonspecific elevation of levels of transaminase or lactic acid dehydrogenase [LDH]	-8.45251	134.922	0.000213364	0.950047	656612	1458	655154	FALSE	FALSE	digestive
703.1	Ingrowing nail	-8.43686	134.996	0.00021673	0.950167	676340	2654	673686	FALSE	FALSE	dermatologic
199.4	Neurofibromatosis	-8.56109	137.225	0.00019141	0.950254	639821	735	639086	FALSE	FALSE	neoplasms
686.3	Pilonidal cyst	-8.84074	142.107	0.000144715	0.950394	622788	947	621841	FALSE	FALSE	dermatologic
295.1	Schizophrenia	-8.81833	142.131	0.000147995	0.950528	536192	3004	533188	FALSE	FALSE	mental disorders
241.1	Nontoxic uninodular goiter	-8.33598	134.831	0.000239734	0.950702	637319	4905	632414	FALSE	FALSE	endocrine/metabolic
365.11	Primary open angle glaucoma	-5.02173	81.2982	0.0065931	0.950747	658931	5862	653069	FALSE	FALSE	sense organs
388	Other disorders of ear	-9.653	156.658	6.42328e-05	0.950867	642987	1218	641769	FALSE	FALSE	sense organs
255.2	Adrenal hypofunction	-8.6553	140.72	0.000174201	0.950955	659689	2784	656905	FALSE	FALSE	endocrine/metabolic
202	Cancer of other lymphoid, histiocytic tissue	-8.1811	133.186	0.000279893	0.95102	696054	4549	691505	FALSE	FALSE	neoplasms
293	Symptoms involving head and neck	-8.40976	137.284	0.000222684	0.951154	681664	1103	680561	FALSE	FALSE	mental disorders
170	Cancer of bone and connective tissue	-8.15895	133.286	0.000286162	0.951189	705436	2831	702605	FALSE	FALSE	neoplasms
870.1	Open wound or laceration of eye or eyelid	-8.2202	134.313	0.000269162	0.951199	633630	888	632742	FALSE	FALSE	injuries & poisonings
522	Diseases of pulp and periapical tissues	-8.23024	134.492	0.000266473	0.951204	661937	1299	660638	FALSE	FALSE	digestive
587	Kidney replaced by transpant	-8.17218	133.667	0.000282402	0.951249	635727	3157	632570	FALSE	FALSE	genitourinary
555.1	Regional enteritis	-9.31142	152.643	9.03865e-05	0.951358	595882	3502	592380	FALSE	FALSE	digestive
117	Mycoses	-8.28917	136.198	0.000251224	0.95147	643703	2325	641378	FALSE	FALSE	infectious diseases
586.4	Stricture/obstruction of ureter	-8.30337	136.675	0.000247681	0.951556	635275	2705	632570	FALSE	FALSE	genitourinary
707	Chronic ulcer of skin	-8.0377	133.051	0.000323051	0.951829	700058	6255	693803	FALSE	FALSE	dermatologic
303	Psychogenic and somatoform disorders	-8.77404	145.337	0.000154697	0.951861	535362	2174	533188	FALSE	FALSE	mental disorders
202.2	Non-Hodgkins lymphoma	-8.03481	133.155	0.000323985	0.951884	695633	4128	691505	FALSE	FALSE	neoplasms
287.31	Primary thrombocytopenia	-8.26777	137.3	0.000256656	0.951983	651040	1202	649838	FALSE	FALSE	hematopoietic
969	Poisoning by psychotropic agents	-8.50293	141.537	0.000202874	0.952095	634117	1147	632970	FALSE	FALSE	injuries & poisonings
315.1	Learning disorder	-8.8005	146.605	0.000150657	0.952133	646815	1059	645756	FALSE	FALSE	mental disorders
656.7	Conditions involving the integument and temperature regulation of fetus and newborn	-0.0621914	1.03762	0.939703	0.952206	682114	2187	679927	FALSE	FALSE	pregnancy complications
695.3	Rosacea	-8.1172	135.758	0.000298362	0.952321	647619	3793	643826	FALSE	FALSE	dermatologic
715	Other inflammatory spondylopathies	-7.97106	133.693	0.000345312	0.952457	660445	3323	657122	FALSE	FALSE	musculoskeletal
550.2	Diaphragmatic hernia	-8.02287	134.655	0.000327877	0.952489	670756	6118	664638	FALSE	FALSE	digestive
858	Complication of internal orthopedic device	-8.17223	138.352	0.000282388	0.952898	668238	3923	664315	FALSE	FALSE	injuries & poisonings
705	Disorders of sweat glands	-7.90119	133.915	0.000370302	0.952951	659484	1618	657866	FALSE	FALSE	dermatologic
246.7	Abnormal results of function study of thyroid	-8.07009	136.785	0.000312754	0.952953	633313	899	632414	FALSE	FALSE	endocrine/metabolic
555.2	Ulcerative colitis	-8.99055	152.814	0.000124582	0.953085	595293	2913	592380	FALSE	FALSE	digestive
385	Other disorders of middle ear and mastoid	-9.51501	162.29	7.3737e-05	0.953247	595459	2657	592802	FALSE	FALSE	sense organs
313.2	Tics and stuttering	-8.49237	146.076	0.000205026	0.95364	646732	976	645756	FALSE	FALSE	mental disorders
716	Other arthropathies	-7.7314	133.018	0.000438828	0.953651	657730	6455	651275	FALSE	FALSE	musculoskeletal
292.12	Symbolic dysfunction	-8.87207	152.761	0.000140251	0.953686	636100	756	635344	FALSE	FALSE	mental disorders
475.9	Postnasal drip	-8.99049	154.923	0.000124589	0.953723	518287	3690	514597	FALSE	FALSE	respiratory
738.4	Acquired spondylolisthesis	-8.04485	138.654	0.000320748	0.953732	649218	5005	644213	FALSE	FALSE	musculoskeletal
270.3	Disorders of plasma protein metabolism	-7.8592	135.856	0.000386184	0.953868	692516	3109	689407	FALSE	FALSE	endocrine/metabolic
737.1	Kyphosis (acquired)	-8.02254	138.695	0.000327986	0.953874	645345	1132	644213	FALSE	FALSE	musculoskeletal
301.2	Antisocial/borderline personality disorder	-8.37593	144.822	0.000230345	0.953879	534396	1208	533188	FALSE	FALSE	mental disorders
426.7	Abnormal electrocardiogram [ECG] [EKG]	-8.30592	143.741	0.000247049	0.953921	573076	2283	570793	FALSE	FALSE	circulatory system
994.21	Septic shock	-8.02412	138.928	0.000327467	0.953942	694016	3214	690802	FALSE	FALSE	injuries & poisonings
172.1	Melanomas of skin, dx or hx	-7.5623	131.106	0.000519677	0.954003	656357	4015	652342	FALSE	FALSE	neoplasms
70.2	Viral hepatitis B	-7.91189	137.181	0.000366361	0.954008	586762	1326	585436	FALSE	FALSE	infectious diseases
215	Other benign neoplasm of connective and other soft tissue	-7.73035	134.336	0.000439289	0.954111	697549	1112	696437	FALSE	FALSE	neoplasms
740.2	Osteoarthrosis, generalized	-7.57509	132.146	0.000513074	0.954287	629984	10567	619417	FALSE	FALSE	musculoskeletal
385.3	Cholesteatoma	-9.28509	162.219	9.27976e-05	0.954356	594923	2121	592802	FALSE	FALSE	sense organs
560.2	Impaction of intestine	-8.73742	153.151	0.000160468	0.954505	593350	970	592380	FALSE	FALSE	digestive
720.1	Spinal stenosis of lumbar region	-7.76644	136.339	0.000423717	0.954574	632868	9273	623595	FALSE	FALSE	musculoskeletal
580.2	Nephrotic syndrome without mention of glomerulonephritis	-7.74834	136.333	0.000431459	0.954677	633624	1054	632570	FALSE	FALSE	genitourinary
705.3	Hidradenitis	-7.56912	133.926	0.000516149	0.95493	658735	869	657866	FALSE	FALSE	dermatologic
512.2	Painful respiration	-9.02937	159.977	0.000119838	0.95499	475484	4057	471427	FALSE	FALSE	respiratory
289.3	Personal history of diseases of blood and blood-forming organs	-7.8976	139.976	0.000371633	0.955006	633980	1117	632863	FALSE	FALSE	hematopoietic
527.7	Disturbance of salivary secretion	-7.67685	136.607	0.000463431	0.955185	683414	1298	682116	FALSE	FALSE	digestive
753.2	Congenital anomalies of posterior segment of eye	-8.55398	152.472	0.000192776	0.955261	695016	563	694453	FALSE	FALSE	congenital anomalies
287.1	Spontaneous ecchymoses	-7.66068	136.6	0.000470985	0.955277	650370	532	649838	FALSE	FALSE	hematopoietic
716.9	Arthropathy NOS	-7.44754	132.923	0.000582873	0.955319	657085	5810	651275	FALSE	FALSE	musculoskeletal
295.2	Paranoid disorders	-8.17329	146.004	0.000282089	0.955358	534400	1212	533188	FALSE	FALSE	mental disorders
368.2	Diplopia and disorders of binocular vision	-8.06051	144.433	0.000315765	0.955495	664258	2993	661265	FALSE	FALSE	sense organs
433.8	Late effects of cerebrovascular disease	-7.20797	132.824	0.000740655	0.956722	663194	4974	658220	FALSE	FALSE	circulatory system
519.1	Tracheostomy complications	-7.39387	136.494	0.000615009	0.9568	675037	521	674516	FALSE	FALSE	respiratory
389.5	Disorders of acoustic nerve	-8.52938	157.77	0.000197578	0.956886	642326	557	641769	FALSE	FALSE	sense organs
70.4	Chronic hepatitis	-7.75785	144.427	0.000427376	0.957163	586480	1044	585436	FALSE	FALSE	infectious diseases
451	Phlebitis and thrombophlebitis	-7.1219	132.904	0.000807233	0.957264	641265	1532	639733	FALSE	FALSE	circulatory system
210	Benign neoplasm of lip, oral cavity, and pharynx	-7.15925	133.84	0.00077764	0.957341	700949	1197	699752	FALSE	FALSE	neoplasms
797.1	Cardiogenic shock	-7.12258	133.294	0.000806679	0.957385	700115	1463	698652	FALSE	FALSE	symptoms
613.1	Inflammatory disease of breast	-6.65399	124.53	0.00128887	0.957387	686768	1029	685739	FALSE	FALSE	genitourinary
198.6	Secondary malignancy of bone	-7.18783	135.761	0.000755727	0.957776	642032	2946	639086	FALSE	FALSE	neoplasms
530.2	Esophageal bleeding (varices/hemorrhage)	-8.01112	151.681	0.000331752	0.957879	572357	2158	570199	FALSE	FALSE	digestive
184	Cancer of other female genital organs	-6.43231	122.088	0.00160873	0.957982	679358	1760	677598	FALSE	FALSE	neoplasms
281	Other deficiency anemia	-7.34425	139.451	0.000646296	0.957998	605447	3449	601998	FALSE	FALSE	hematopoietic
946	Anaphylactic shock NOS	-7.63775	145.491	0.000481914	0.958133	594339	1204	593135	FALSE	FALSE	injuries & poisonings
289.8	Polycythemia, secondary	-7.08142	138.507	0.000840578	0.959224	632223	940	631283	FALSE	FALSE	hematopoietic
559	Ileostomy status	-7.67877	151.462	0.000462542	0.959567	593380	1000	592380	FALSE	FALSE	digestive
656.2	Respiratory conditions of fetus and newborn	0.0315736	0.624483	1.03208	0.959676	686809	6882	679927	FALSE	FALSE	pregnancy complications
626.2	Dysmenorrhea	-10.1507	201.438	3.90478e-05	0.959811	623233	3975	619258	FALSE	FALSE	genitourinary
433.1	Occlusion and stenosis of precerebral arteries	-6.67053	133.185	0.00126772	0.960055	664966	6746	658220	FALSE	FALSE	circulatory system
635	Hemorrhage during pregnancy; childbirth and postpartum	-9.8197	197.112	5.43697e-05	0.960268	681074	2569	678505	FALSE	FALSE	pregnancy complications
636.1	Threatened premature labor	-9.8268	197.946	5.39851e-05	0.960406	681367	2862	678505	FALSE	FALSE	pregnancy complications
722.7	Intervertebral disc disorder with myelopathy	-6.68905	135.102	0.00124447	0.960512	624565	970	623595	FALSE	FALSE	musculoskeletal
198.5	Secondary malignancy of brain/spine	-6.74259	136.306	0.00117959	0.960548	640549	1463	639086	FALSE	FALSE	neoplasms
335	Multiple sclerosis	-8.48227	171.476	0.000207109	0.960548	614033	3615	610418	FALSE	FALSE	neurological
362.6	Peripheral retinal degenerations	-6.72355	136.004	0.00120226	0.960572	651085	868	650217	FALSE	FALSE	sense organs
342	Hemiplegia	-8.3132	169.753	0.000245259	0.960941	613193	2775	610418	FALSE	FALSE	neurological
395.6	Heart valve replaced	-7.20989	148.104	0.000739242	0.961173	637572	3643	633929	FALSE	FALSE	circulatory system
426.3	Bundle branch block	-6.85199	141.574	0.00105735	0.961399	574207	3414	570793	FALSE	FALSE	circulatory system
713	Arthropathy associated with other disorders classified elsewhere	-6.38736	132.041	0.00168269	0.961418	652062	787	651275	FALSE	FALSE	musculoskeletal
634.1	Missed abortion/Hydatidiform mole	-9.51661	197	7.36186e-05	0.961471	680401	1896	678505	FALSE	FALSE	pregnancy complications
635.2	Antepartum hemorrhage, abruptio placentae, and placenta previa	-9.43731	197.663	7.96948e-05	0.96192	680251	1746	678505	FALSE	FALSE	pregnancy complications
218.1	Uterine leiomyoma	-9.3213	196.293	8.94976e-05	0.962125	675897	6124	669773	FALSE	FALSE	neoplasms
250.11	Type 1 diabetes with ketoacidosis	-10.3961	219.408	3.05499e-05	0.962208	615437	2140	613297	FALSE	FALSE	endocrine/metabolic
198.3	Secondary malignant neoplasm of digestive systems	-6.40538	136.4	0.00165264	0.962545	640473	1387	639086	FALSE	FALSE	neoplasms
647.1	Infections of genitourinary tract during pregnancy	-9.17566	196.965	0.000103528	0.962844	700355	1638	698717	FALSE	FALSE	pregnancy complications
619.2	Disorders of uterus, NEC	-9.15842	198.5	0.000105329	0.9632	678366	2166	676200	FALSE	FALSE	genitourinary
669	Complications of labor and delivery NEC	-9.00645	197.383	0.000122617	0.963606	705114	987	704127	FALSE	FALSE	pregnancy complications
244.5	Congenital hypothyroidism	-10.2017	224.821	3.7108e-05	0.963807	633354	940	632414	FALSE	FALSE	endocrine/metabolic
204.11	Lymphoid leukemia, acute	-9.79452	218.536	5.57565e-05	0.964252	692937	1432	691505	FALSE	FALSE	neoplasms
656.22	Interstitial emphysema and related conditions of newborn	-10.4691	234.282	2.83996e-05	0.964358	680453	526	679927	FALSE	FALSE	pregnancy complications
90	Sexually transmitted infections (not HIV or hepatitis)	-9.43748	211.669	7.96807e-05	0.964437	704854	1638	703216	FALSE	FALSE	infectious diseases
327.31	Central/nonobstroctive sleep apnea	-7.11954	160.643	0.000809135	0.96465	610204	514	609690	FALSE	FALSE	neurological
535.9	Gastritis and duodenitis, NOS	-10.1474	229.953	3.91776e-05	0.964802	668086	1628	666458	FALSE	FALSE	digestive
427.8	Sinoatrial node dysfunction (Bradycardia)	-6.21861	141.626	0.00199201	0.964977	577321	6528	570793	FALSE	FALSE	circulatory system
204.1	Lymphoid leukemia	-9.60306	218.762	6.75218e-05	0.964986	693636	2131	691505	FALSE	FALSE	neoplasms
70.3	Viral hepatitis C	-10.2498	234.8	3.53639e-05	0.965181	591203	5767	585436	FALSE	FALSE	infectious diseases
871.1	Open wound of hand except finger(s)	-9.653	222.334	6.42326e-05	0.965369	634736	1994	632742	FALSE	FALSE	injuries & poisonings
368.3	Anisometropia	-10.2866	237.276	3.40876e-05	0.96542	662250	985	661265	FALSE	FALSE	sense organs
842	Other sprains and strains	-9.54815	220.921	7.13333e-05	0.965526	621236	1597	619639	FALSE	FALSE	injuries & poisonings
191.11	Cancer of brain	-9.39811	220.495	8.28803e-05	0.966002	697704	1707	695997	FALSE	FALSE	neoplasms
870.5	Open wound of lip and mouth	-9.35313	222.386	8.6694e-05	0.966452	633569	827	632742	FALSE	FALSE	injuries & poisonings
271	Disorders of carbohydrate transport and metabolism	-9.23319	219.602	9.77409e-05	0.966463	705734	1993	703741	FALSE	FALSE	endocrine/metabolic
577.1	Acute pancreatitis	-9.21029	219.704	0.000100005	0.966561	701286	2612	698674	FALSE	FALSE	digestive
474.1	Acute tonsillitis	-10.6484	254.386	2.37383e-05	0.966611	516253	1656	514597	FALSE	FALSE	respiratory
498	Acute bronchospasm	-10.1147	241.953	4.04787e-05	0.966654	599360	1080	598280	FALSE	FALSE	respiratory
217	Vascular hamartomas and non-neoplastic nevi	-9.20257	221.664	0.00010078	0.966885	662378	1555	660823	FALSE	FALSE	neoplasms
711	Arthropathy associated with infections	-9.09066	219.102	0.000112713	0.966905	652849	1574	651275	FALSE	FALSE	musculoskeletal
279.7	Other immunological findings	-9.36071	225.724	8.60388e-05	0.966921	688097	2528	685569	FALSE	FALSE	endocrine/metabolic
360	Disorders of the globe	-9.34593	225.722	8.73201e-05	0.966973	655049	1980	653069	FALSE	FALSE	sense organs
175	Acquired absence of breast	-8.25036	199.701	0.000261163	0.967046	659596	2620	656976	FALSE	FALSE	neoplasms
255.21	Glucocorticoid deficiency	-9.54093	231.569	7.18498e-05	0.967135	659216	2311	656905	FALSE	FALSE	endocrine/metabolic
702.1	Actinic keratosis	-8.82569	214.376	0.000146911	0.967161	680646	13094	667552	FALSE	FALSE	dermatologic
596.1	Bladder neck obstruction	-5.38942	131.028	0.00456463	0.967191	668360	731	667629	FALSE	FALSE	genitourinary
110.2	Dermatomycoses	-9.22252	224.728	9.8789e-05	0.967265	642395	1017	641378	FALSE	FALSE	infectious diseases
360.2	Progressive myopia	-9.27474	226.054	9.37628e-05	0.967273	654310	1241	653069	FALSE	FALSE	sense organs
316.1	Polyneuropathy due to drugs	-8.99583	219.614	0.000123926	0.967326	620622	1058	619564	FALSE	FALSE	mental disorders
260.3	Adult failure to thrive	-3.81723	93.3192	0.0219887	0.967372	615437	2481	612956	FALSE	FALSE	endocrine/metabolic
871.3	Open wound of foot except toe(s) alone	-9.08388	222.67	0.000113481	0.967459	633715	973	632742	FALSE	FALSE	injuries & poisonings
593.1	Gross hematuria	-8.93185	219.116	0.000132113	0.967485	596648	2407	594241	FALSE	FALSE	genitourinary
227	Benign neoplasm of other endocrine glands and related structures	-8.9826	220.85	0.000125576	0.967557	699377	2705	696672	FALSE	FALSE	neoplasms
271.3	Intestinal disaccharidase deficiencies and disaccharide malabsorption	-8.86593	219.039	0.000141116	0.967713	705443	1702	703741	FALSE	FALSE	endocrine/metabolic
711.1	Pyogenic arthritis	-8.77592	217.549	0.000154406	0.967822	652439	1164	651275	FALSE	FALSE	musculoskeletal
170.2	Cancer of connective tissue	-8.83706	219.938	0.000145249	0.96795	704590	1985	702605	FALSE	FALSE	neoplasms
355	Complex regional/central pain syndrome	-8.79301	219.03	0.00015179	0.967977	661299	1830	659469	FALSE	FALSE	neurological
369.2	Eye infection, viral	-9.20799	229.525	0.000100236	0.967999	608367	1611	606756	FALSE	FALSE	sense organs
580.1	Glomerulonephritis	-9.02769	225.378	0.00012004	0.968049	633855	1285	632570	FALSE	FALSE	genitourinary
8.52	Intestinal infection due to C. difficile	-8.92277	222.765	0.000133318	0.96805	684118	2304	681814	FALSE	FALSE	infectious diseases
818.1	Subdural hemorrhage (injury)	-8.81488	220.265	0.000148506	0.968078	679030	1342	677688	FALSE	FALSE	injuries & poisonings
430.2	Intracerebral hemorrhage	-8.80668	220.135	0.00014973	0.968088	660799	2579	658220	FALSE	FALSE	circulatory system
593.2	Microscopic hematuria	-8.92119	223.011	0.000133529	0.96809	596184	1943	594241	FALSE	FALSE	genitourinary
353	Nerve root and plexus disorders	-8.82307	220.982	0.000147296	0.968152	661070	1601	659469	FALSE	FALSE	neurological
686.1	Carbuncle and furuncle	-9.31926	233.416	8.96807e-05	0.968153	623517	1676	621841	FALSE	FALSE	dermatologic
574.12	Cholelithiasis with other cholecystitis	-8.87922	222.68	0.000139252	0.968193	686311	1919	684392	FALSE	FALSE	digestive
627.22	Need for Hormone replacement therapy (postmenopausal)	-8.11902	203.891	0.00029782	0.968236	621817	2559	619258	FALSE	FALSE	genitourinary
704.11	Alopecia Areata	-8.8009	221.218	0.000150597	0.968265	674544	858	673686	FALSE	FALSE	dermatologic
352.2	Facial nerve disorders [CN7]	-8.7583	220.215	0.000157151	0.968275	661113	1644	659469	FALSE	FALSE	neurological
303.4	Somatoform disorder	-9.46112	238.109	7.78196e-05	0.968305	534700	1512	533188	FALSE	FALSE	mental disorders
283	Acquired hemolytic anemias	-9.04652	227.775	0.0001178	0.968319	602891	893	601998	FALSE	FALSE	hematopoietic
227.3	Benign neoplasm of pituitary gland and craniopharyngeal duct (pouch)	-8.75643	221.128	0.000157446	0.968413	698305	1633	696672	FALSE	FALSE	neoplasms
818.2	Subarachnoid hemorrhage (injury)	-8.72879	220.695	0.000161858	0.968451	678955	1267	677688	FALSE	FALSE	injuries & poisonings
170.1	Bone cancer	-8.66571	219.595	0.000172397	0.968522	703934	1329	702605	FALSE	FALSE	neoplasms
38.1	Gram negative septicemia	-8.99897	228.101	0.000123537	0.96853	656932	2383	654549	FALSE	FALSE	infectious diseases
613.8	Other specified disorders of breast	-7.84936	199.097	0.000390001	0.968552	687677	1938	685739	FALSE	FALSE	genitourinary
710.11	Acute osteomyelitis	-8.54498	216.879	0.00019452	0.968572	652529	1254	651275	FALSE	FALSE	musculoskeletal
580.32	Nephritis and nephropathy with pathological lesion	-8.90754	226.25	0.000135365	0.968595	633575	1005	632570	FALSE	FALSE	genitourinary
204.2	Myeloid leukemia	-8.6656	220.155	0.000172416	0.968602	693138	1633	691505	FALSE	FALSE	neoplasms
528.11	Stomatitis and mucositis (ulcerative)	-8.80461	224.482	0.00015004	0.968714	683054	938	682116	FALSE	FALSE	digestive
204.21	Myeloid leukemia, acute	-8.62753	220.079	0.000179106	0.968729	692956	1451	691505	FALSE	FALSE	neoplasms
627.1	Postmenopausal bleeding	-7.83778	201.356	0.000394545	0.96895	622353	3095	619258	FALSE	FALSE	genitourinary
695.9	Unspecified erythematous condition	-8.79716	226.112	0.000151161	0.968965	644655	829	643826	FALSE	FALSE	dermatologic
300.8	Acute reaction to stress	-9.37853	241.106	8.45194e-05	0.968972	534256	1068	533188	FALSE	FALSE	mental disorders
306.9	Tension headache	-9.34637	240.573	8.72819e-05	0.96901	534292	1104	533188	FALSE	FALSE	mental disorders
931	Contact dermatitis and other eczema due to plants [except food]	-9.25177	239.437	9.5942e-05	0.969178	594338	1203	593135	FALSE	FALSE	dermatologic
430.3	Subdural hemorrhage	-8.48338	220.578	0.000206879	0.969321	659660	1440	658220	FALSE	FALSE	circulatory system
291.4	Specific nonpsychotic mental disorders due to brain damage	-9.65531	251.639	6.40842e-05	0.969393	637351	2007	635344	FALSE	FALSE	mental disorders
172.11	Melanomas of skin	-8.29576	216.367	0.000249573	0.969416	655159	2817	652342	FALSE	FALSE	neoplasms
282.8	Other hemoglobinopathies	-8.64317	225.439	0.000176326	0.969417	602563	565	601998	FALSE	FALSE	hematopoietic
364.1	Corneal opacity	-8.63186	225.647	0.000178332	0.969485	654927	1858	653069	FALSE	FALSE	sense organs
715.1	Sacroiliitis NEC	-8.35986	219.254	0.000234078	0.969585	659384	2262	657122	FALSE	FALSE	musculoskeletal
185	Cancer of prostate	-7.7208	202.656	0.000443504	0.969609	680273	7882	672391	FALSE	FALSE	neoplasms
573.4	Acute and subacute necrosis of liver	-8.43933	222.343	0.000216196	0.969722	656100	946	655154	FALSE	FALSE	digestive
290.1	Dementias	-3.40333	90.3188	0.0332623	0.969942	641524	6180	635344	FALSE	FALSE	mental disorders
573.2	Liver replaced by transplant	-8.3351	221.449	0.000239944	0.969976	656347	1193	655154	FALSE	FALSE	digestive
536.3	Gastroparesis	-8.67911	231.218	0.000170103	0.970057	668117	1659	666458	FALSE	FALSE	digestive
707.2	Chronic ulcer of leg or foot	-8.14694	217.425	0.000289621	0.97011	696986	3183	693803	FALSE	FALSE	dermatologic
364.4	Corneal degenerations	-8.42778	225.171	0.000218706	0.970143	654390	1321	653069	FALSE	FALSE	sense organs
375	Disorders of lacrimal system	-9.44649	252.855	7.89665e-05	0.970199	620149	1792	618357	FALSE	FALSE	sense organs
480.13	MRSA pneumonia	-8.67723	232.386	0.000170423	0.970214	581370	607	580763	FALSE	FALSE	respiratory
289.5	Diseases of spleen	-8.55016	228.992	0.000193513	0.970215	633631	768	632863	FALSE	FALSE	hematopoietic
555.21	Ulcerative colitis (chronic)	-9.35383	251.783	8.66333e-05	0.970365	593803	1423	592380	FALSE	FALSE	digestive
772.4	Rhabdomyolysis	-8.3688	225.828	0.000231994	0.970439	660063	1076	658987	FALSE	FALSE	symptoms
361.1	Retinal detachment with retinal defect	-8.27775	223.578	0.00025411	0.970466	654723	1654	653069	FALSE	FALSE	sense organs
722.8	Postlaminectomy syndrome	-8.2983	224.823	0.000248941	0.970556	626232	2637	623595	FALSE	FALSE	musculoskeletal
724.2	Disorders of coccyx	-8.26887	224.155	0.000256376	0.970573	624689	1094	623595	FALSE	FALSE	musculoskeletal
724.8	Other symptoms referable to back	-8.31247	225.448	0.000245437	0.970588	624717	1122	623595	FALSE	FALSE	musculoskeletal
250.5	Glycosuria or Acetonuria	-8.11764	220.963	0.000298231	0.970694	613596	299	613297	FALSE	FALSE	endocrine/metabolic
379.9	Pain, swelling or discharge of eye	-9.25471	252.251	9.56602e-05	0.970733	620012	1655	618357	FALSE	FALSE	sense organs
574.2	Calculus of bile duct	-8.16723	222.907	0.000283804	0.970772	685438	1046	684392	FALSE	FALSE	digestive
149	Cancer of larynx, pharynx, nasal cavities	-7.90478	216.028	0.000368975	0.970811	702761	3009	699752	FALSE	FALSE	neoplasms
211	Benign neoplasm of other parts of digestive system	-8.05184	220.829	0.000318516	0.970914	692039	1453	690586	FALSE	FALSE	neoplasms
276.42	Alkalosis	-8.69001	238.415	0.000168259	0.970924	593802	1250	592552	FALSE	FALSE	endocrine/metabolic
962	Poisoning by hormones and synthetic substitutes	-8.46392	232.482	0.000210943	0.970958	633750	780	632970	FALSE	FALSE	injuries & poisonings
378.5	Paralytic strabismus	-9.17243	252.25	0.000103864	0.970993	619616	1259	618357	FALSE	FALSE	sense organs
740.12	Osteoarthrosis, localized, secondary	-7.92012	218.906	0.000363358	0.971139	620332	915	619417	FALSE	FALSE	musculoskeletal
385.5	Tympanosclerosis and middle ear disease related to otitis media	-9.62659	266.52	6.59518e-05	0.971187	593821	1019	592802	FALSE	FALSE	sense organs
275.6	Hypercalcemia	-8.04506	224.095	0.000320684	0.971362	684308	2876	681432	FALSE	FALSE	endocrine/metabolic
588.2	Secondary hyperparathyroidism (of renal origin)	-7.8928	220.072	0.000373424	0.97139	633808	1238	632570	FALSE	FALSE	genitourinary
381.3	Mastoiditis & related conditions	-9.58739	268.006	6.85885e-05	0.971463	593717	915	592802	FALSE	FALSE	sense organs
427.61	Supraventricular premature beats	-8.48349	238.386	0.000206854	0.971611	571706	913	570793	FALSE	FALSE	circulatory system
195.3	Malignant neoplasm of head, face, and neck	-7.82245	221.044	0.000400637	0.97177	641034	1948	639086	FALSE	FALSE	neoplasms
429.9	Cardiac complications, not elsewhere classified	-7.97646	225.884	0.000343454	0.971831	651619	1160	650459	FALSE	FALSE	circulatory system
251	Other disorders of pancreatic internal secretion	-8.035	227.79	0.000323926	0.971862	658278	1373	656905	FALSE	FALSE	endocrine/metabolic
496.3	Bronchiectasis	-8.59965	244.211	0.000184171	0.971909	599850	1570	598280	FALSE	FALSE	respiratory
433.5	Cerebral aneurysm	-7.81012	222.025	0.000405609	0.971939	660112	1892	658220	FALSE	FALSE	circulatory system
145	Cancer of mouth	-7.62285	217.313	0.000489148	0.972018	701586	1834	699752	FALSE	FALSE	neoplasms
155	Cancer of liver and intrahepatic bile duct	-7.5277	216.821	0.000537975	0.972304	684935	1235	683700	FALSE	FALSE	neoplasms
772.6	Facial weakness	-8.1037	233.91	0.000302418	0.972363	660021	1034	658987	FALSE	FALSE	symptoms
626.11	Absent or infrequent menstruation	-11.4323	330.651	1.08401e-05	0.972419	623661	4403	619258	FALSE	FALSE	genitourinary
155.1	Malignant neoplasm of liver, primary	-7.43455	216.27	0.000590495	0.972577	684769	1069	683700	FALSE	FALSE	neoplasms
172.22	Squamous cell carcinoma	-7.28841	214.317	0.000683411	0.972871	655271	2929	652342	FALSE	FALSE	neoplasms
512.1	Wheezing	0.0345526	1.02138	1.03516	0.973013	481763	10336	471427	FALSE	FALSE	respiratory
281.1	Megaloblastic anemia	-7.76879	229.907	0.000422725	0.973044	604592	2594	601998	FALSE	FALSE	hematopoietic
433.6	Acute, but ill-defined cerebrovascular disease	-7.36393	218.215	0.000633702	0.973079	661277	3057	658220	FALSE	FALSE	circulatory system
599.6	Oliguria and anuria	-7.94408	235.512	0.000354755	0.973092	598906	646	598260	FALSE	FALSE	genitourinary
530.3	Stricture and stenosis of esophagus	-8.26746	250.372	0.000256737	0.973658	572006	1807	570199	FALSE	FALSE	digestive
700	Corns and callosities	-7.16067	217.04	0.000776537	0.973681	666768	1643	665125	FALSE	FALSE	dermatologic
281.12	Other vitamin B12 deficiency anemia	-7.58245	229.994	0.000509312	0.9737	603972	1974	601998	FALSE	FALSE	hematopoietic
278	Overweight, obesity and other hyperalimentation	-0.0239493	0.726576	0.976335	0.973705	653470	47069	606401	FALSE	FALSE	endocrine/metabolic
560.3	Peritoneal or intestinal adhesions	-8.11397	248.94	0.000299328	0.973998	593007	627	592380	FALSE	FALSE	digestive
149.5	Hx of malignant neoplasm of oral cavity and pharynx	-7.06272	216.733	0.000856446	0.974004	700947	1195	699752	FALSE	FALSE	neoplasms
401	Hypertension	0.0326128	1.01289	1.03315	0.974314	663493	140289	523204	FALSE	FALSE	circulatory system
292.11	Aphasia	-7.99118	248.33	0.000338434	0.974329	637274	1930	635344	FALSE	FALSE	mental disorders
750.5	Congenital hypertrophic pyloric stenosis	-11.8866	381.765	6.88202e-06	0.975161	678082	693	677389	FALSE	FALSE	congenital anomalies
597.8	Urethral hypermobility/ISD	-6.93025	224.555	0.000977757	0.975379	668817	1188	667629	FALSE	FALSE	genitourinary
341	Other demyelinating diseases of central nervous system	-8.69041	282.908	0.000168192	0.975494	611834	1416	610418	FALSE	FALSE	neurological
292.2	Mild cognitive impairment	-7.50926	248.261	0.000547986	0.97587	637706	2362	635344	FALSE	FALSE	mental disorders
980	Encounter for long-term (current) use of antibiotics	-11.0624	368.045	1.56912e-05	0.976021	700860	5104	695756	FALSE	FALSE	infectious diseases
751.11	Congenital anomalies of female genital organs	-10.5687	357.785	2.57082e-05	0.976434	678223	834	677389	FALSE	FALSE	congenital anomalies
644	Anemia during pregnancy	-9.58015	325.151	6.90866e-05	0.976495	703851	939	702912	FALSE	FALSE	pregnancy complications
710.19	Unspecified osteomyelitis	-10.5556	358.299	2.60483e-05	0.976498	654244	2969	651275	FALSE	FALSE	musculoskeletal
539	Bariatric surgery	-10.5296	357.877	2.67324e-05	0.976528	705957	4283	701674	FALSE	FALSE	digestive
958	Certain early complications of trauma or procedure	-10.4375	358.182	2.93113e-05	0.976753	703580	2421	701159	FALSE	FALSE	injuries & poisonings
594.3	Calculus of ureter	-10.721	369.628	2.2077e-05	0.976861	681979	3098	678881	FALSE	FALSE	genitourinary
756.1	Congenital anomalies of abdominal wall; diaphram	-10.8044	373.035	2.03108e-05	0.976894	687949	479	687470	FALSE	FALSE	congenital anomalies
426.32	Left bundle branch block	-6.76618	233.742	0.00115208	0.976907	572958	2165	570793	FALSE	FALSE	circulatory system
446.2	Acute febrile mucocutaneous lymph node syndrome (Kawasaki disease)	-10.7628	373.331	2.11736e-05	0.977001	661188	501	660687	FALSE	FALSE	circulatory system
579.2	Splenomegaly	-10.6859	374.883	2.28659e-05	0.97726	640064	2300	637764	FALSE	FALSE	digestive
272.12	Hyperglyceridemia	-10.2108	359.682	3.67705e-05	0.977352	574848	2360	572488	FALSE	FALSE	endocrine/metabolic
585.31	Renal dialysis	-9.95622	352.495	4.74315e-05	0.977467	636563	3993	632570	FALSE	FALSE	genitourinary
300.4	Dysthymic disorder	-11.1315	396.569	1.46438e-05	0.977607	537967	4779	533188	FALSE	FALSE	mental disorders
295.3	Psychosis	-11.0005	392.657	1.6693e-05	0.97765	536778	3590	533188	FALSE	FALSE	mental disorders
709	Diffuse diseases of connective tissue	-10.1856	363.866	3.77083e-05	0.977668	644097	4633	639464	FALSE	FALSE	dermatologic
585.4	Chronic kidney disease, Stage I or II	-10.2215	367.408	3.63781e-05	0.977805	636091	3521	632570	FALSE	FALSE	genitourinary
214	Lipoma	-10.1074	363.49	4.07767e-05	0.977816	698944	2507	696437	FALSE	FALSE	neoplasms
242.1	Graves' disease	-10.172	366.93	3.82274e-05	0.977884	635036	2622	632414	FALSE	FALSE	endocrine/metabolic
723.1	Torticollis	-10.2843	372.226	3.41636e-05	0.977958	624159	564	623595	FALSE	FALSE	musculoskeletal
501	Pneumonitis due to inhalation of food or vomitus	-10.4065	377.117	3.02344e-05	0.977985	625059	2996	622063	FALSE	FALSE	respiratory
240	Simple and unspecified goiter	-10.0002	363.113	4.53922e-05	0.978029	634843	2429	632414	FALSE	FALSE	endocrine/metabolic
624.9	stress incontinence, female	-9.46723	343.775	7.7345e-05	0.97803	674253	4285	669968	FALSE	FALSE	genitourinary
840.2	Rotator cuff (capsule) sprain	-9.97401	362.69	4.65952e-05	0.978061	623824	4185	619639	FALSE	FALSE	injuries & poisonings
614.33	Pelvic inflammatory disease, NOS	-8.98847	326.884	0.000124841	0.978063	670820	667	670153	FALSE	FALSE	genitourinary
41.9	Infection with drug-resistant microorganisms	-10.2551	375.845	3.51777e-05	0.978232	656940	2391	654549	FALSE	FALSE	infectious diseases
571.81	Portal hypertension	-9.9576	365.525	4.73661e-05	0.978267	657745	2591	655154	FALSE	FALSE	digestive
618	Genital prolapse	-8.85225	326.471	0.00014306	0.978368	704038	4891	699147	FALSE	FALSE	genitourinary
200	Myeloproliferative disease	-9.80116	362.537	5.53875e-05	0.978432	693881	2376	691505	FALSE	FALSE	neoplasms
371.1	Uveitis, noninfectious or NOS	-10.1641	376.37	3.85277e-05	0.978455	609469	2713	606756	FALSE	FALSE	sense organs
743.2	Pathologic fracture	-10.047	372.053	4.3316e-05	0.978456	662735	2976	659759	FALSE	FALSE	musculoskeletal
727.6	Rupture of tendon, nontraumatic	-9.81609	364.486	5.45668e-05	0.978515	595968	3480	592488	FALSE	FALSE	musculoskeletal
433.31	Transient cerebral ischemia	-9.71176	362.42	6.05671e-05	0.978622	666283	8063	658220	FALSE	FALSE	circulatory system
270.38	Other specified disorders of plasma protein metabolism	-9.95867	372.56	4.73156e-05	0.978675	690180	773	689407	FALSE	FALSE	endocrine/metabolic
550.6	Incisional hernia	-9.71392	366.222	6.04365e-05	0.978839	667483	2845	664638	FALSE	FALSE	digestive
353.1	Nerve plexus lesions	-9.62891	365.27	6.57987e-05	0.978969	660171	702	659469	FALSE	FALSE	neurological
586.2	Cyst of kidney, acquired	-9.7491	370.314	5.83472e-05	0.978997	635999	3429	632570	FALSE	FALSE	genitourinary
800.1	Fracture of neck of femur	-9.71992	372.408	6.00747e-05	0.979177	595436	4007	591429	FALSE	FALSE	injuries & poisonings
712	Infective connective tissue disorders	-9.41558	360.907	8.14451e-05	0.979187	651946	671	651275	FALSE	FALSE	musculoskeletal
415.11	Pulmonary embolism and infarction, acute	-9.85579	377.871	5.24426e-05	0.979192	660038	3804	656234	FALSE	FALSE	circulatory system
707.1	Decubitus ulcer	-9.43884	362.101	7.95729e-05	0.979204	696826	3023	693803	FALSE	FALSE	dermatologic
619.3	Noninflammatory disorders of cervix	-8.5584	328.807	0.000191926	0.979234	676810	610	676200	FALSE	FALSE	genitourinary
656.5	Hematological disorders of newborn	0.0268921	1.03466	1.02726	0.979264	682055	2128	679927	FALSE	FALSE	pregnancy complications
694.1	Vitiligo	-9.65653	372.375	6.40063e-05	0.979311	644388	562	643826	FALSE	FALSE	dermatologic
443	Peripheral vascular disease	-9.49208	371.531	7.54467e-05	0.979617	669547	8860	660687	FALSE	FALSE	circulatory system
580.12	Non-proliferative glomerulonephritis	-9.43355	371.366	7.99945e-05	0.979734	633147	577	632570	FALSE	FALSE	genitourinary
53	Herpes zoster	-9.88224	390.268	5.1074e-05	0.979798	588443	3007	585436	FALSE	FALSE	infectious diseases
735.2	Acquired toe deformities	-9.49276	375.07	7.53957e-05	0.979808	648231	4018	644213	FALSE	FALSE	musculoskeletal
743.13	Other specified osteoporosis	-9.27877	367.087	9.33855e-05	0.979834	663393	3634	659759	FALSE	FALSE	musculoskeletal
735.3	Hallux valgus (Bunion)	-9.34484	371.261	8.74157e-05	0.979919	646831	2618	644213	FALSE	FALSE	musculoskeletal
967	Adverse effects of sedatives or other central nervous system depressants and anesthetics	-9.61044	384.514	6.70251e-05	0.98006	633606	636	632970	FALSE	FALSE	injuries & poisonings
535.6	Duodenitis	-9.41785	379.859	8.12603e-05	0.98022	666938	480	666458	FALSE	FALSE	digestive
938	Dermatitis due to solar radiation	-9.51742	387.601	7.35595e-05	0.98041	598067	4932	593135	FALSE	FALSE	dermatologic
364.41	Keratoconus	-8.92069	364.728	0.000133596	0.980487	653661	592	653069	FALSE	FALSE	sense organs
465.4	Acute laryngitis and tracheitis	-10.8257	442.675	1.98821e-05	0.98049	493117	1223	491894	FALSE	FALSE	respiratory
283.2	Non-autoimmune hemolytic anemias	-9.18484	379.001	0.000102582	0.980666	602278	280	601998	FALSE	FALSE	hematopoietic
379.5	Disorders of iris and ciliary body	-9.90002	412.475	5.01735e-05	0.980851	620598	2241	618357	FALSE	FALSE	sense organs
331.9	Cerebral degeneration, unspecified	-6.55067	274.811	0.00142916	0.980983	611254	836	610418	FALSE	FALSE	neurological
165	Cancer within the respiratory system	-8.58979	360.459	0.000185995	0.980988	704786	4025	700761	FALSE	FALSE	neoplasms
473.3	Paralysis/spasm of vocal cords or larynx	-10.0667	422.782	4.24696e-05	0.981004	516903	2306	514597	FALSE	FALSE	respiratory
165.1	Cancer of bronchus; lung	-8.54671	360.45	0.000194183	0.981083	704727	3966	700761	FALSE	FALSE	neoplasms
153.2	Colon cancer	-8.51789	360.737	0.00019986	0.981162	667341	2902	664439	FALSE	FALSE	neoplasms
443.9	Peripheral vascular disease, unspecified	-8.61809	367.446	0.000180805	0.981288	667826	7139	660687	FALSE	FALSE	circulatory system
735.21	Hammer toe (acquired)	-8.69162	373.432	0.000167987	0.981431	647059	2846	644213	FALSE	FALSE	musculoskeletal
216.1	Screening for malignant neoplasms of the skin	-8.45324	366.971	0.000213209	0.981622	661080	257	660823	FALSE	FALSE	neoplasms
149.1	Cancer of oropharynx	-8.05844	353.815	0.000316421	0.981829	700670	918	699752	FALSE	FALSE	neoplasms
386.3	Labyrinthitis	-8.58665	377.158	0.00018658	0.981836	648799	592	648207	FALSE	FALSE	sense organs
580.4	Renal sclerosis, NOS	-8.27455	364.203	0.000254924	0.981874	633050	480	632570	FALSE	FALSE	genitourinary
158	Neoplasm of unspecified nature of digestive system	-8.18964	361.332	0.000277514	0.981917	684619	919	683700	FALSE	FALSE	neoplasms
473.1	Chronic laryngitis	-9.49632	422	7.51275e-05	0.982047	516194	1597	514597	FALSE	FALSE	respiratory
496.2	Chronic bronchitis	-8.91379	398.531	0.000134521	0.982156	603703	5423	598280	FALSE	FALSE	respiratory
526.5	Inflammatory conditions of jaw	-8.1503	366.752	0.00028865	0.98227	660981	343	660638	FALSE	FALSE	digestive
362.26	Macular puckering of retina	-8.22098	370.479	0.000268952	0.982296	653637	3420	650217	FALSE	FALSE	sense organs
941	Adverse reaction to serum or vaccine	-8.72999	395.326	0.000161665	0.982382	593423	288	593135	FALSE	FALSE	injuries & poisonings
281.9	Deficiency anemias	-8.16241	375.632	0.000285174	0.982663	602726	728	601998	FALSE	FALSE	hematopoietic
362.29	Macular degeneration (senile) of retina NOS	-4.79389	221.712	0.00828014	0.982749	653282	3065	650217	FALSE	FALSE	sense organs
496.21	Obstructive chronic bronchitis	-8.50642	397.944	0.000202166	0.982946	602853	4573	598280	FALSE	FALSE	respiratory
426.21	First degree AV block	-8.17799	384.011	0.000280766	0.983009	571531	738	570793	FALSE	FALSE	circulatory system
603.1	Hydrocele	-12.2387	577.215	4.83972e-06	0.983084	654606	1497	653109	FALSE	FALSE	genitourinary
149.4	Cancer of larynx	-7.47537	353.077	0.000566878	0.983108	700937	1185	699752	FALSE	FALSE	neoplasms
442.8	Aneurysm of other specified artery	-7.78725	376.252	0.000414993	0.983487	661234	547	660687	FALSE	FALSE	circulatory system
362.5	Toxic maculopathy of retina	-7.45132	362.98	0.000580673	0.983622	650568	351	650217	FALSE	FALSE	sense organs
626.8	Infertility, female	-11.5758	564.223	9.39071e-06	0.983631	621075	1817	619258	FALSE	FALSE	genitourinary
714.2	Juvenile rheumatoid arthritis	-12.0618	592.629	5.77608e-06	0.983762	658195	1073	657122	FALSE	FALSE	musculoskeletal
647	Infectious and parasitic complications affecting pregnancy	-10.7178	536.101	2.21479e-05	0.98405	699694	977	698717	FALSE	FALSE	pregnancy complications
625.1	Dyspareunia	-10.6956	543.943	2.26435e-05	0.984312	671389	1421	669968	FALSE	FALSE	genitourinary
333.1	Essential tremor	-9.16795	467.795	0.00010433	0.984364	613526	3108	610418	FALSE	FALSE	neurological
619.5	Noninflammatory disorders of vulva and perineum	-10.5467	540.539	2.6281e-05	0.984433	677534	1334	676200	FALSE	FALSE	genitourinary
907	Injuries to the nervous system	-11.5356	592.824	9.77571e-06	0.984475	703132	2142	700990	FALSE	FALSE	injuries & poisonings
756.3	Congenital anomalies of muscle, tendon, fascia, and connective tissue	-11.9426	614.224	6.50744e-06	0.984487	688419	949	687470	FALSE	FALSE	congenital anomalies
198.7	Secondary malignant neoplasm of skin	-7.20123	370.809	0.00074567	0.984506	639615	529	639086	FALSE	FALSE	neoplasms
727.7	Contracture of tendon (sheath)	-11.8212	608.928	7.34745e-06	0.984512	593815	1327	592488	FALSE	FALSE	musculoskeletal
623	Hypertrophy of female genital organs	-10.466	540.214	2.8489e-05	0.984543	699455	1091	698364	FALSE	FALSE	genitourinary
742.2	Pathological, developmental or recurrent dislocation	-11.7117	605.299	8.19714e-06	0.984563	633677	1043	632634	FALSE	FALSE	musculoskeletal
375.2	Epiphora	-7.95171	413.022	0.00035206	0.98464	619075	718	618357	FALSE	FALSE	sense organs
972	Poisoning by agents primarily affecting the cardiovascular system	-12.1679	634.923	5.19432e-06	0.98471	634292	1322	632970	FALSE	FALSE	injuries & poisonings
610.4	Benign neoplasm of breast	-10.3041	544.119	3.34952e-05	0.984891	664698	1416	663282	FALSE	FALSE	genitourinary
253.2	Pituitary hypofunction	-11.8878	628.142	6.87383e-06	0.984901	658273	1368	656905	FALSE	FALSE	endocrine/metabolic
855	Complication of nervous system device, implant, and graft	-11.6363	615.582	8.83937e-06	0.984919	665981	1666	664315	FALSE	FALSE	injuries & poisonings
860	Bone marrow or stem cell transplant	-11.2219	595.045	1.33782e-05	0.984954	707028	2203	704825	FALSE	FALSE	neoplasms
736.6	Unequal leg length (acquired)	-11.708	622.139	8.22781e-06	0.984986	645055	842	644213	FALSE	FALSE	musculoskeletal
282.9	Other hereditary hemolytic anemias	-11.4324	608.717	1.08387e-05	0.985016	603501	1503	601998	FALSE	FALSE	hematopoietic
79.2	Infectious mononucleosis	-12.0489	643.597	5.85082e-06	0.985063	586398	962	585436	FALSE	FALSE	infectious diseases
429.1	Heart transplant/surgery	-11.4546	612.716	1.06007e-05	0.985085	652543	2084	650459	FALSE	FALSE	circulatory system
573.3	Hepatomegaly	-11.3231	605.913	1.20903e-05	0.98509	656199	1045	655154	FALSE	FALSE	digestive
800.4	Fracture of patella	-11.4186	611.854	1.09888e-05	0.98511	593434	2005	591429	FALSE	FALSE	injuries & poisonings
522.5	Periapical abscess	-11.1973	601.958	1.37111e-05	0.985159	661893	1255	660638	FALSE	FALSE	digestive
733.2	Cyst of bone	-11.5454	622.473	9.68039e-06	0.985202	617837	776	617061	FALSE	FALSE	musculoskeletal
297.2	Suicide or self-inflicted injury	-12.0916	653.922	5.60633e-06	0.985247	534841	1653	533188	FALSE	FALSE	mental disorders
193	Thyroid cancer	-10.9636	593.53	1.73215e-05	0.985262	699473	2801	696672	FALSE	FALSE	neoplasms
286.1	Congenital coagulation defects	-11.2823	613.993	1.25937e-05	0.985339	650838	1000	649838	FALSE	FALSE	hematopoietic
872	Traumatic amputation	-10.9417	599.99	1.77037e-05	0.98545	633894	1152	632742	FALSE	FALSE	injuries & poisonings
172.21	Basal cell carcinoma	-10.5431	578.933	2.63759e-05	0.98547	658167	5825	652342	FALSE	FALSE	neoplasms
780	Hypothermia/Chills	-10.9971	604.981	1.67509e-05	0.985497	705441	918	704523	FALSE	FALSE	symptoms
526.4	Temporomandibular joint disorders	-10.8681	598.089	1.90571e-05	0.985502	661997	1359	660638	FALSE	FALSE	digestive
286.8	Hypercoagulable state	-11.1037	611.716	1.50567e-05	0.985518	651692	1854	649838	FALSE	FALSE	hematopoietic
727.8	Plica syndrome	-10.9973	605.895	1.67467e-05	0.985519	593375	887	592488	FALSE	FALSE	musculoskeletal
317.11	Alcoholic liver damage	-10.6045	585.984	2.48035e-05	0.985562	621258	1694	619564	FALSE	FALSE	mental disorders
592.13	Chronic interstitial cystitis	-10.1956	564.427	3.73351e-05	0.985588	595539	1298	594241	FALSE	FALSE	genitourinary
913	Toxic effect of venom	-10.9954	608.851	1.6779e-05	0.985592	684962	912	684050	FALSE	FALSE	injuries & poisonings
613.7	Other signs and symptoms in breast	-9.89346	547.85	5.05041e-05	0.985592	687213	1474	685739	FALSE	FALSE	genitourinary
110.12	Althete's foot	-10.7261	594.391	2.19634e-05	0.985602	642992	1614	641378	FALSE	FALSE	infectious diseases
286.81	Primary hypercoagulable state	-11.0235	611.692	1.6313e-05	0.985622	651521	1683	649838	FALSE	FALSE	hematopoietic
710.12	Chronic osteomyelitis	-10.6102	589.502	2.46623e-05	0.98564	652949	1674	651275	FALSE	FALSE	musculoskeletal
201	Hodgkin's disease	-10.712	595.448	2.22756e-05	0.985647	692722	1217	691505	FALSE	FALSE	neoplasms
249	Secondary diabetes mellitus	-10.5445	586.15	2.6339e-05	0.985647	614953	1656	613297	FALSE	FALSE	endocrine/metabolic
323	Encephalitis	-10.7266	597.993	2.19542e-05	0.985689	700967	842	700125	FALSE	FALSE	neurological
705.8	Hyperhidrosis	-10.8353	606.016	1.96912e-05	0.985735	659123	1257	657866	FALSE	FALSE	dermatologic
214.1	Lipoma of skin and subcutaneous tissue	-10.6802	598.017	2.29969e-05	0.985751	698126	1689	696437	FALSE	FALSE	neoplasms
754	Congenital musculoskeletal deformities of spine	-11.1275	623.15	1.47022e-05	0.985753	688599	1129	687470	FALSE	FALSE	congenital anomalies
717	Polymyalgia Rheumatica	-6.43431	361.122	0.00160552	0.985784	706088	1075	705013	FALSE	FALSE	musculoskeletal
134.1	Intestinal helminthiases	-10.8252	607.907	1.98909e-05	0.985792	688864	254	688610	FALSE	FALSE	infectious diseases
134	Helminthiases	-10.8269	610.208	1.98577e-05	0.985844	688895	285	688610	FALSE	FALSE	infectious diseases
994.1	Systemic inflammatory response syndrome (SIRS)	-10.9531	619.425	1.75037e-05	0.985892	692953	2151	690802	FALSE	FALSE	injuries & poisonings
618.1	Prolapse of vaginal walls	-9.44738	535.682	7.88963e-05	0.985929	702782	3635	699147	FALSE	FALSE	genitourinary
782.6	Pallor and flushing	-10.3509	587.443	3.19638e-05	0.985942	657125	1023	656102	FALSE	FALSE	symptoms
728	Disorders of muscle, ligament, and fascia	-10.6699	605.858	2.32337e-05	0.985949	593770	1282	592488	FALSE	FALSE	musculoskeletal
733.4	Aseptic necrosis of bone	-10.8587	617.047	1.92364e-05	0.98596	618725	1664	617061	FALSE	FALSE	musculoskeletal
250.14	Type 1 diabetes with neurological manifestations	-10.3217	587.122	3.291e-05	0.985974	615249	1952	613297	FALSE	FALSE	endocrine/metabolic
253.1	Pituitary hyperfunction	-11.036	627.883	1.61105e-05	0.985977	658228	1323	656905	FALSE	FALSE	endocrine/metabolic
611.11	Mammographic microcalcification	-9.38633	534.514	8.38625e-05	0.985989	665535	2253	663282	FALSE	FALSE	genitourinary
246	Other disorders of thyroid	-10.6221	605.615	2.43724e-05	0.986006	634636	2222	632414	FALSE	FALSE	endocrine/metabolic
212	Benign neoplasm of respiratory and intrathoracic organs	-10.4744	598.818	2.82492e-05	0.986044	706009	1383	704626	FALSE	FALSE	neoplasms
447	Other disorders of arteries and arterioles	-10.7217	613.807	2.20618e-05	0.986064	663315	2628	660687	FALSE	FALSE	circulatory system
557.1	Celiac disease	-11.7073	670.45	8.2331e-06	0.986068	593541	1161	592380	FALSE	FALSE	digestive
277.7	Dysmetabolic syndrome X	-10.8627	622.516	1.91593e-05	0.986078	693458	1823	691635	FALSE	FALSE	endocrine/metabolic
696.42	Psoriatic arthropathy	-10.6507	610.541	2.36834e-05	0.986082	632240	1713	630527	FALSE	FALSE	dermatologic
803.21	Colles' fracture	-10.6907	613.356	2.27547e-05	0.986094	592732	1303	591429	FALSE	FALSE	injuries & poisonings
796	Elevated prostate specific antigen [PSA]	-9.67784	556.071	6.26569e-05	0.986114	674506	2115	672391	FALSE	FALSE	genitourinary
505	Other pulmonary inflamation or edema	-10.7395	617.125	2.16712e-05	0.986116	623688	1625	622063	FALSE	FALSE	respiratory
480.12	Pseudomonal pneumonia	-11.0384	634.571	1.60728e-05	0.986121	581618	855	580763	FALSE	FALSE	respiratory
495.1	Chronic obstructive asthma	-11.2038	646.325	1.36221e-05	0.98617	600149	1869	598280	FALSE	FALSE	respiratory
324	Other CNS infection and poliomyelitis	-10.3331	596.265	3.2537e-05	0.986174	701143	1018	700125	FALSE	FALSE	neurological
695.8	Other specified erythematous conditions	-10.6139	613.018	2.45733e-05	0.986186	645025	1199	643826	FALSE	FALSE	dermatologic
250.12	Type 1 diabetes with renal manifestations	-10.1017	584.393	4.10088e-05	0.986209	614548	1251	613297	FALSE	FALSE	endocrine/metabolic
250.13	Type 1 diabetes with ophthalmic manifestations	-10.2452	593.773	3.55287e-05	0.986234	614682	1385	613297	FALSE	FALSE	endocrine/metabolic
527.2	Sialoadenitis	-10.6092	615.237	2.46871e-05	0.986242	683088	972	682116	FALSE	FALSE	digestive
681.6	Cellulitis and abscess of foot, toe	-10.8242	627.992	1.99126e-05	0.986248	623440	1599	621841	FALSE	FALSE	dermatologic
277.5	Other disorders of lipoid metabolism	-10.6873	620.341	2.28335e-05	0.986255	692589	954	691635	FALSE	FALSE	endocrine/metabolic
574.3	Cholecystitis without cholelithiasis	-10.3993	604.091	3.04524e-05	0.986265	686003	1611	684392	FALSE	FALSE	digestive
535.1	Acute gastritis	-10.7697	625.906	2.10277e-05	0.986272	667108	650	666458	FALSE	FALSE	digestive
447.7	Aortic ectasia	-10.4187	606.18	2.98674e-05	0.986287	662007	1320	660687	FALSE	FALSE	circulatory system
790.8	Elevated C-reactive protein (CRP)	-10.2079	595.876	3.68796e-05	0.986332	695889	954	694935	FALSE	FALSE	symptoms
736.2	Acquired deformities of finger	-10.6218	620.092	2.43797e-05	0.986333	645115	902	644213	FALSE	FALSE	musculoskeletal
370.1	Corneal ulcer	-10.6837	623.777	2.29159e-05	0.986335	608060	1304	606756	FALSE	FALSE	sense organs
480.5	Bronchopneumonia and lung abscess	-10.9171	638.303	1.81459e-05	0.986354	581652	889	580763	FALSE	FALSE	respiratory
525.1	Loss of teeth or edentulism	-10.2327	599.771	3.59738e-05	0.986388	661663	1025	660638	FALSE	FALSE	digestive
277.4	Disorders of bilirubin excretion	-10.4971	615.914	2.76165e-05	0.986402	692311	676	691635	FALSE	FALSE	endocrine/metabolic
526.41	Temporomandibular joint disorder, unspecified	-10.1752	600.369	3.81021e-05	0.986478	661378	740	660638	FALSE	FALSE	digestive
362.7	Hereditary retinal dystrophies	-10.4337	616.758	2.94229e-05	0.986503	651119	902	650217	FALSE	FALSE	sense organs
709.7	Unspecified diffuse connective tissue disease	-10.0477	594.232	4.32832e-05	0.986509	640242	778	639464	FALSE	FALSE	dermatologic
395.4	Nonrheumatic pulmonary valve disorders	-11.3887	674.85	1.13233e-05	0.986536	634977	1048	633929	FALSE	FALSE	circulatory system
724.1	Disorders of sacrum	-10.3037	611.65	3.35096e-05	0.98656	624741	1146	623595	FALSE	FALSE	musculoskeletal
255.1	Adrenal hyperfunction	-10.6107	630.675	2.46512e-05	0.986577	658092	1187	656905	FALSE	FALSE	endocrine/metabolic
430.1	Subarachnoid hemorrhage	-10.1304	603.554	3.98504e-05	0.986608	659863	1643	658220	FALSE	FALSE	circulatory system
420.3	Endocarditis	-10.2584	611.495	3.50624e-05	0.986615	683388	1377	682011	FALSE	FALSE	circulatory system
575.7	Other disorders of gallbladder	-10.1745	606.525	3.81313e-05	0.986616	685209	817	684392	FALSE	FALSE	digestive
703	Diseases of nail, NOS	-10.1444	605.555	3.92969e-05	0.986634	675215	1529	673686	FALSE	FALSE	dermatologic
441	Vascular insufficiency of intestine	-10.3922	621.325	3.0672e-05	0.986655	661844	1157	660687	FALSE	FALSE	circulatory system
580.31	Nephritis and nephropathy in diseases classified elsewhere	-10.069	602.11	4.23744e-05	0.986658	634125	1555	632570	FALSE	FALSE	genitourinary
217.1	Nevus, non-neoplastic	-10.0001	598.721	4.53944e-05	0.986674	661882	1059	660823	FALSE	FALSE	neoplasms
709.6	Other specified diffuse diseases of connective tissue	-9.81313	588.34	5.47281e-05	0.986692	640389	925	639464	FALSE	FALSE	dermatologic
697	Sarcoidosis	-10.0599	604.054	4.27584e-05	0.986713	645232	1406	643826	FALSE	FALSE	dermatologic
782	Symptoms involving skin and other integumentary tissue	-9.95977	598.823	4.72635e-05	0.98673	656956	854	656102	FALSE	FALSE	symptoms
733.9	Chondromalacia	-10.3077	620.015	3.33749e-05	0.986736	618107	1046	617061	FALSE	FALSE	musculoskeletal
709.2	Sicca syndrome	-9.8518	593.813	5.26525e-05	0.986763	641593	2129	639464	FALSE	FALSE	dermatologic
695.7	Prurigo and Lichen	-10.1382	611.496	3.95385e-05	0.986772	645310	1484	643826	FALSE	FALSE	dermatologic
706.8	Other specified diseases of sebaceous glands	-9.98073	603.369	4.62832e-05	0.986802	659098	1232	657866	FALSE	FALSE	dermatologic
575.2	Obstruction of bile duct	-10.0222	605.897	4.44044e-05	0.986803	685333	941	684392	FALSE	FALSE	digestive
454.11	Varicose veins of lower extremity, symptomtic	-9.87775	598.79	5.13035e-05	0.986839	641501	1768	639733	FALSE	FALSE	circulatory system
288.3	Eosinophilia	-10.2809	627.718	3.42824e-05	0.986933	633808	945	632863	FALSE	FALSE	hematopoietic
577.3	Cyst and pseudocyst of pancreas	-9.76041	596.495	5.76908e-05	0.986945	699935	1261	698674	FALSE	FALSE	digestive
204.4	Multiple myeloma	-9.65197	590.12	6.42986e-05	0.98695	693384	1879	691505	FALSE	FALSE	neoplasms
358	Myoneural disorders	-9.9015	605.645	5.00994e-05	0.986956	678139	933	677206	FALSE	FALSE	neurological
471	Nasal polyps	-11.2953	692.141	1.24313e-05	0.98698	516124	1527	514597	FALSE	FALSE	respiratory
41.8	H. pylori	-10.0152	614.92	4.47159e-05	0.987005	655185	636	654549	FALSE	FALSE	infectious diseases
379.3	Aphakia and other disorders of lens	-11.1203	683.264	1.48086e-05	0.987015	619612	1255	618357	FALSE	FALSE	sense organs
253.4	Anterior pituitary disorders	-10.2312	631.161	3.60289e-05	0.987067	657827	922	656905	FALSE	FALSE	endocrine/metabolic
226	Benign neoplasm of thyroid glands	-9.57637	591.703	6.93483e-05	0.987087	697479	807	696672	FALSE	FALSE	neoplasms
292.6	Hallucinations	-10.9288	675.411	1.79344e-05	0.98709	636469	1125	635344	FALSE	FALSE	mental disorders
599.8	Other symptoms involving urinary system	-10.3695	641.915	3.13746e-05	0.987112	599251	991	598260	FALSE	FALSE	genitourinary
159	Malignant neoplasm of other and ill-defined sites within the digestive organs and peritoneum	-9.62043	595.704	6.63592e-05	0.987115	685146	1446	683700	FALSE	FALSE	neoplasms
302.1	Decreased libido	-10.529	653.151	2.67504e-05	0.987138	534043	855	533188	FALSE	FALSE	mental disorders
938.2	Chronic dermatitis due to solar radiation	-10.2092	633.381	3.68316e-05	0.98714	597718	4583	593135	FALSE	FALSE	dermatologic
198.4	Secondary malignant neoplasm of liver	-9.82451	609.689	5.41088e-05	0.987143	641387	2301	639086	FALSE	FALSE	neoplasms
726.4	Calcaneal spur; Exostosis NOS	-9.74591	605.786	5.85333e-05	0.987164	593297	809	592488	FALSE	FALSE	musculoskeletal
459.1	Hemorrhage NOS	-9.89006	616.066	5.06758e-05	0.987192	661276	777	660499	FALSE	FALSE	circulatory system
362.8	Retinal hemorrhage/ischemia	-9.83135	613.036	5.37403e-05	0.987205	651008	791	650217	FALSE	FALSE	sense organs
425.11	Hypertrophic obstructive cardiomyopathy	-9.80821	612.401	5.49981e-05	0.987222	682808	797	682011	FALSE	FALSE	circulatory system
202.22	Reticulosarcoma	-9.50314	593.799	7.46174e-05	0.987231	692523	1018	691505	FALSE	FALSE	neoplasms
184.1	Malignant neoplasm of ovary and other uterine adnexa	-8.76247	547.755	0.000156498	0.987237	678785	1187	677598	FALSE	FALSE	neoplasms
853	Complication of colostomy or enterostomy	-9.88078	617.838	5.11481e-05	0.98724	664992	677	664315	FALSE	FALSE	injuries & poisonings
531.2	Gastric ulcer	-9.63006	603.592	6.5723e-05	0.987271	694305	1053	693252	FALSE	FALSE	digestive
386.1	Meniere's disease	-9.87455	619.335	5.14682e-05	0.987279	649915	1708	648207	FALSE	FALSE	sense organs
250.25	Diabetes type 2 with peripheral circulatory disorders	-9.09936	571.074	0.000111737	0.987287	615080	1783	613297	FALSE	FALSE	endocrine/metabolic
363	Chorioretinal inflammations, scars, and other disorders of choroid	-9.74549	611.843	5.85584e-05	0.987292	655237	2168	653069	FALSE	FALSE	sense organs
377.3	Optic neuritis/neuropathy	-10.9392	687.612	1.7748e-05	0.987307	619712	1355	618357	FALSE	FALSE	sense organs
513.8	Disorders of diaphragm	-9.76367	616.367	5.7503e-05	0.987361	681799	730	681069	FALSE	FALSE	respiratory
368.4	Visual field defects	-10.1975	644.348	3.72629e-05	0.987373	662699	1434	661265	FALSE	FALSE	sense organs
362.9	Retinal edema	-9.65772	611.5	6.393e-05	0.987399	652346	2129	650217	FALSE	FALSE	sense organs
707.3	Chronic ulcer of unspecified site	-9.45214	599.598	7.85217e-05	0.987423	694930	1127	693803	FALSE	FALSE	dermatologic
456	Chronic venous insufficiency [CVI]	-9.33436	593.493	8.83363e-05	0.987452	641998	2265	639733	FALSE	FALSE	circulatory system
457.2	Encounter for long-term (current) use of antiplatelets/antithrombotics	-9.16427	587.779	0.000104714	0.98756	640964	1231	639733	FALSE	FALSE	circulatory system
270.32	Paraproteinemia	-9.33948	602.277	8.7885e-05	0.987628	691487	2080	689407	FALSE	FALSE	endocrine/metabolic
433.11	Occlusion of cerebral arteries, with cerebral infarction	-9.23857	598.684	9.72169e-05	0.987688	659500	1280	658220	FALSE	FALSE	circulatory system
504	Other alveolar and parietoalveolar pneumonopathy	-9.64057	625.884	6.50357e-05	0.987711	623665	1602	622063	FALSE	FALSE	respiratory
377.1	Optic atrophy	-10.5389	684.962	2.64868e-05	0.987724	619601	1244	618357	FALSE	FALSE	sense organs
145.2	Cancer of tongue	-9.05031	588.266	0.000117354	0.987725	700669	917	699752	FALSE	FALSE	neoplasms
451.2	Phlebitis and thrombophlebitis of lower extremities	-9.15355	595.182	0.000105843	0.987729	640651	918	639733	FALSE	FALSE	circulatory system
365.2	Primary angle-closure glaucoma	-9.2737	607.43	9.38603e-05	0.987819	655366	2297	653069	FALSE	FALSE	sense organs
362.4	Retinal vascular changes and abnomalities	-9.31117	612.176	9.04091e-05	0.987865	652673	2456	650217	FALSE	FALSE	sense organs
426.23	Second degree AV block	-9.64162	636.104	6.49677e-05	0.987907	571807	1014	570793	FALSE	FALSE	circulatory system
362.23	Cystoid macular degeneration of retina	-9.21589	610.261	9.9447e-05	0.987951	652542	2325	650217	FALSE	FALSE	sense organs
531.4	Peptic ulcer, site unspecified	-8.93794	593.647	0.000131312	0.987988	694239	987	693252	FALSE	FALSE	digestive
440.2	Atherosclerosis of the extremities	-9.05037	602.877	0.000117348	0.988023	663773	3086	660687	FALSE	FALSE	circulatory system
260.2	severe protein-calorie malnutrition	-10.2379	684.052	3.57883e-05	0.988059	617470	4514	612956	FALSE	FALSE	endocrine/metabolic
189.2	Cancer of bladder	-8.66959	579.789	0.00017173	0.98807	702599	2349	700250	FALSE	FALSE	neoplasms
189.21	Malignant neoplasm of bladder	-8.60622	579.674	0.000182964	0.988155	702564	2314	700250	FALSE	FALSE	neoplasms
427.41	Ventricular fibrillation and flutter	-9.31724	629.365	8.98613e-05	0.988188	571746	953	570793	FALSE	FALSE	circulatory system
327.5	Parasomnia	-10.6405	722.239	2.39264e-05	0.988245	610845	1155	609690	FALSE	FALSE	neurological
743.12	Senile osteoporosis	-8.40706	582.235	0.000223285	0.98848	662918	3159	659759	FALSE	FALSE	musculoskeletal
395.3	Nonrheumatic tricuspid valve disorders	-9.57671	664.289	6.93244e-05	0.988498	635501	1572	633929	FALSE	FALSE	circulatory system
263	Other nutritional deficiency	-9.86483	684.533	5.19708e-05	0.988502	614920	1964	612956	FALSE	FALSE	endocrine/metabolic
394.2	Mitral valve disease	-9.64432	673.311	6.47928e-05	0.988572	635019	1090	633929	FALSE	FALSE	circulatory system
440.22	Atherosclerosis of native arteries of the extremities with intermittent claudication	-8.6294	604.954	0.000178772	0.988619	662432	1745	660687	FALSE	FALSE	circulatory system
530.5	Disorders of esophageal motility	-9.67302	683.716	6.29597e-05	0.988712	571090	891	570199	FALSE	FALSE	digestive
528.7	Sialolithiasis	-8.51869	609.339	0.000199701	0.988846	682283	167	682116	FALSE	FALSE	digestive
149.2	Cancer of nasopharynx	-8.18505	590.172	0.000278791	0.988935	699970	218	699752	FALSE	FALSE	neoplasms
337	Disorders of the autonomic nervous system	-10.5552	769.79	2.60573e-05	0.98906	612106	1688	610418	FALSE	FALSE	neurological
290.3	Other persistent mental disorders due to conditions classified elsewhere	-9.17054	669.214	0.00010406	0.989067	638502	3158	635344	FALSE	FALSE	mental disorders
253.7	Other disorders of neurohypophysis	-8.58285	628.185	0.00018729	0.989099	657182	277	656905	FALSE	FALSE	endocrine/metabolic
656.1	Isoimmunization of fetus or newborn	-13.7916	1025.11	1.02423e-06	0.989266	680515	588	679927	FALSE	FALSE	pregnancy complications
333.2	Myoclonus	-10.2949	766.787	3.38061e-05	0.989288	611133	715	610418	FALSE	FALSE	neurological
371.9	Chronic inflammatory disorders of orbit	-8.22263	614.919	0.000268507	0.989331	606880	124	606756	FALSE	FALSE	sense organs
132.1	Pediculosis and phthirus infestation	-12.7595	955.435	2.87475e-06	0.989345	689082	472	688610	FALSE	FALSE	infectious diseases
253.5	Pituitary dwarfism	-13.674	1026.94	1.15197e-06	0.989376	658500	1595	656905	FALSE	FALSE	endocrine/metabolic
290.11	Alzheimer's disease	-3.25483	245.496	0.0385873	0.989422	637961	2617	635344	FALSE	FALSE	mental disorders
364.5	Corneal dystrophy	-8.01372	607.297	0.00033089	0.989472	654517	1448	653069	FALSE	FALSE	sense organs
348.7	Coma	-9.97839	761.002	4.63917e-05	0.989538	611280	862	610418	FALSE	FALSE	neurological
442.11	Abdominal aortic aneurysm	-7.64858	598.356	0.000476719	0.989801	663026	2339	660687	FALSE	FALSE	circulatory system
394.1	Mitral valve stenosis and aortic valve stenosis	-8.52157	666.941	0.000199126	0.989806	635499	1570	633929	FALSE	FALSE	circulatory system
756.21	Pectus excavatum	-12.5807	995.7	3.43767e-06	0.989919	688025	555	687470	FALSE	FALSE	congenital anomalies
691.3	Congenital pigmentary anomalies of skin	-12.6282	1004.18	3.27816e-06	0.989966	644480	654	643826	FALSE	FALSE	dermatologic
674	Other complications of the puerperium NEC	-11.0607	896.174	1.57181e-05	0.990153	704472	425	704047	FALSE	FALSE	pregnancy complications
755.4	Congenital anomalies of upper limb, including shoulder girdle	-12.544	1019.95	3.56635e-06	0.990187	687956	486	687470	FALSE	FALSE	congenital anomalies
359.1	Muscular dystrophies	-12.1184	989.829	5.45792e-06	0.990232	677899	693	677206	FALSE	FALSE	neurological
614.51	Cervicitis and endocervicitis	-10.8828	890.209	1.87793e-05	0.990246	671015	862	670153	FALSE	FALSE	genitourinary
305.21	Anorexia nervosa	-12.3243	1017.3	4.44239e-06	0.990334	533778	590	533188	FALSE	FALSE	mental disorders
736.4	Genu valgum or varum (acquired)	-12.3658	1023.3	4.26192e-06	0.990358	644705	492	644213	FALSE	FALSE	musculoskeletal
732.7	Osteochondritis dissecans	-12.334	1022.21	4.39942e-06	0.990373	617715	654	617061	FALSE	FALSE	musculoskeletal
671	Venous/cerebrovascular complications embolism in pregnancy and the puerperium	-11.1195	923.909	1.48207e-05	0.990397	704479	432	704047	FALSE	FALSE	pregnancy complications
601.4	Balanoposthitis	-11.0503	925.963	1.58816e-05	0.990478	672746	355	672391	FALSE	FALSE	genitourinary
90.2	Gonococcal infections	-11.2165	945.571	1.345e-05	0.990536	703618	402	703216	FALSE	FALSE	infectious diseases
250.21	Type 2 diabetes with ketoacidosis	-11.5115	972.405	1.00141e-05	0.990555	614007	710	613297	FALSE	FALSE	endocrine/metabolic
733.6	Costochondritis	-12.0201	1018.87	6.02213e-06	0.990587	617904	843	617061	FALSE	FALSE	musculoskeletal
480.2	Viral pneumonia	-12.3508	1048.84	4.32619e-06	0.990605	581314	551	580763	FALSE	FALSE	respiratory
601.1	Prostatitis	-10.8807	925.796	1.88179e-05	0.990623	673559	1168	672391	FALSE	FALSE	genitourinary
756.5	Congenital osteodystrophies	-11.975	1021.71	6.30001e-06	0.990649	687859	389	687470	FALSE	FALSE	congenital anomalies
701.5	Abnormal granulation tissue	-11.5812	988.963	9.34047e-06	0.990657	665661	536	665125	FALSE	FALSE	dermatologic
426.4	Anomalous atrioventricular excitation	-12.3113	1053.83	4.50078e-06	0.990679	571540	747	570793	FALSE	FALSE	circulatory system
279.11	Deficiency of humoral immunity	-11.9015	1019.09	6.77991e-06	0.990682	686594	1025	685569	FALSE	FALSE	endocrine/metabolic
577.2	Chronic pancreatitis	-11.4542	982.096	1.06049e-05	0.990694	699928	1254	698674	FALSE	FALSE	digestive
601.8	Other inflammatory disorders of male genital organs	-10.6844	918.002	2.28999e-05	0.990714	672740	349	672391	FALSE	FALSE	genitourinary
627.21	Symptomatic artificial menopause	-10.569	908.141	2.57012e-05	0.990714	620729	1471	619258	FALSE	FALSE	genitourinary
528.12	Oral aphthae	-11.7687	1013.67	7.74348e-06	0.990737	682707	591	682116	FALSE	FALSE	digestive
323.8	Encephalitis, non-infectious	-11.4701	988.339	1.04375e-05	0.99074	700753	628	700125	FALSE	FALSE	neurological
332	Parkinson's disease	-8.80174	759.369	0.000150471	0.990752	614254	3836	610418	FALSE	FALSE	neurological
592.2	Urethritis and urethral syndrome	-11.1118	960.693	1.4935e-05	0.990772	594643	402	594241	FALSE	FALSE	genitourinary
743.4	Stress fracture	-11.6102	1004.66	9.07346e-06	0.99078	660758	999	659759	FALSE	FALSE	musculoskeletal
528.3	Cellulitis and abscess of oral soft tissues	-11.6634	1010.26	8.60304e-06	0.990789	682898	782	682116	FALSE	FALSE	digestive
194	Cancer of other endocrine glands	-11.3746	986.543	1.14835e-05	0.990801	697075	403	696672	FALSE	FALSE	neoplasms
952	Spinal cord injury without evidence of spinal bone injury	-11.0917	968.268	1.52383e-05	0.99086	706633	569	706064	FALSE	FALSE	injuries & poisonings
523.3	Periodontitis (acute or chronic)	-11.3069	987.302	1.22875e-05	0.990863	661624	986	660638	FALSE	FALSE	digestive
726.2	Synoviopathy	-11.4132	999.581	1.10487e-05	0.99089	593637	1149	592488	FALSE	FALSE	musculoskeletal
614.53	Cyst or abscess of Bartholin's gland	-10.2079	895.499	3.68761e-05	0.990905	670537	384	670153	FALSE	FALSE	genitourinary
271.9	Other disorders of carbohydrate transport and metabolism	-11.2367	986.967	1.31815e-05	0.990916	704032	291	703741	FALSE	FALSE	endocrine/metabolic
612.1	Galactorrhea	-10.3069	905.615	3.34018e-05	0.990919	663618	336	663282	FALSE	FALSE	genitourinary
958.2	Traumatic and surgical subcutaneous emphysema	-11.0751	976.103	1.54931e-05	0.990947	701734	575	701159	FALSE	FALSE	injuries & poisonings
443.1	Raynaud's syndrome	-11.3351	1000.88	1.19461e-05	0.990964	662078	1391	660687	FALSE	FALSE	circulatory system
81.1	Graft-versus-host disease	-11.188	990.12	1.38392e-05	0.990984	690579	659	689920	FALSE	FALSE	infectious diseases
529	Diseases and other conditions of the tongue	-11.4284	1011.67	1.08819e-05	0.990987	682868	752	682116	FALSE	FALSE	digestive
380	Disorders of external ear	-11.5836	1026.05	9.31741e-06	0.990992	664424	634	663790	FALSE	FALSE	sense organs
753.1	Congenital cataract and lens anomalies	-12.6589	1123.52	3.17917e-06	0.99101	694951	498	694453	FALSE	FALSE	congenital anomalies
528.5	Diseases of lips	-11.366	1010.57	1.15826e-05	0.991026	682686	570	682116	FALSE	FALSE	digestive
961.1	Poisoning/allergy of sulfonamides	-11.5609	1030.31	9.53146e-06	0.991047	635003	2033	632970	FALSE	FALSE	injuries & poisonings
242.3	Exophthalmos	-11.3013	1010.27	1.2357e-05	0.991075	633024	610	632414	FALSE	FALSE	endocrine/metabolic
523.31	Acute periodontitis	-11.0272	986.91	1.62528e-05	0.991085	661358	720	660638	FALSE	FALSE	digestive
715.2	Ankylosing spondylitis	-10.9588	981.994	1.74048e-05	0.991096	657823	701	657122	FALSE	FALSE	musculoskeletal
495.11	Chronic obstructive asthma with exacerbation	-11.6863	1047.41	8.40797e-06	0.991098	598875	595	598280	FALSE	FALSE	respiratory
420.1	Myocarditis	-11.0984	997.978	1.51371e-05	0.991127	682285	274	682011	FALSE	FALSE	circulatory system
621	Endometrial hyperplasia	-9.81143	887.638	5.48212e-05	0.991181	698925	561	698364	FALSE	FALSE	genitourinary
574.11	Cholelithiasis with acute cholecystitis	-10.9641	994.706	1.73125e-05	0.991206	685140	748	684392	FALSE	FALSE	digestive
180.1	Cervical cancer	-9.87618	897.894	5.13844e-05	0.991224	658090	862	657228	FALSE	FALSE	neoplasms
277.51	Lipoprotein disorders	-11.2418	1022.38	1.31145e-05	0.991227	692190	555	691635	FALSE	FALSE	endocrine/metabolic
81.12	Chronic graft-versus-host disease	-10.7838	987.977	2.0733e-05	0.991291	690449	529	689920	FALSE	FALSE	infectious diseases
695.1	Toxic erythema	-11.0119	1013.83	1.6504e-05	0.991334	644117	291	643826	FALSE	FALSE	dermatologic
701.3	Circumscribed scleroderma	-10.1133	932.532	4.05378e-05	0.991347	665862	737	665125	FALSE	FALSE	dermatologic
836	Traumatic arthropathy	-10.6129	979.793	2.45966e-05	0.991358	663827	731	663096	FALSE	FALSE	injuries & poisonings
286.9	Abnormal coagulation profile	-10.8523	1002.24	1.93601e-05	0.991361	650502	664	649838	FALSE	FALSE	hematopoietic
229	Benign neoplasm of unspecified sites	-10.6922	987.93	2.27223e-05	0.991365	705665	441	705224	FALSE	FALSE	neoplasms
620	Dysplasia of female genital organs	-9.64104	893.009	6.50052e-05	0.991386	698891	527	698364	FALSE	FALSE	genitourinary
519.2	Respiratory complications	-10.8369	1005.63	1.96602e-05	0.991402	675021	505	674516	FALSE	FALSE	respiratory
425.12	Other hypertrophic cardiomyopathy	-10.8461	1007.48	1.94812e-05	0.99141	682582	571	682011	FALSE	FALSE	circulatory system
791	Gangrene	-10.1975	947.952	3.7263e-05	0.991417	706749	884	705865	FALSE	FALSE	symptoms
480.3	Pneumonia due to fungus (mycoses)	-10.9931	1025.12	1.68168e-05	0.991444	581317	554	580763	FALSE	FALSE	respiratory
790.1	Elevated sedimentation rate	-10.5077	980.067	2.73244e-05	0.991446	695839	904	694935	FALSE	FALSE	symptoms
594.2	Calculus of lower urinary tract	-10.5844	987.369	2.53066e-05	0.991447	679410	529	678881	FALSE	FALSE	genitourinary
441.1	Acute vascular insufficiency of intestine	-10.9404	1022.03	1.77267e-05	0.991459	661211	524	660687	FALSE	FALSE	circulatory system
874	Complication of amputation stump	-10.5358	985.495	2.65693e-05	0.99147	633308	566	632742	FALSE	FALSE	injuries & poisonings
695.41	Cutaneous lupus erythematosus	-10.6334	996.375	2.40978e-05	0.991485	640076	731	639345	FALSE	FALSE	dermatologic
276.8	Polydipsia	-11.4071	1072.35	1.11163e-05	0.991513	592826	274	592552	FALSE	FALSE	endocrine/metabolic
184.11	Malignant neoplasm of ovary	-9.63616	905.948	6.53236e-05	0.991513	678545	947	677598	FALSE	FALSE	neoplasms
962.1	Adrenal cortical steroids causing adverse effects in therapeutic use	-11.0605	1040.11	1.57215e-05	0.991515	633567	597	632970	FALSE	FALSE	injuries & poisonings
705.1	Dyshidrosis	-10.3417	975.708	3.22589e-05	0.991543	658523	657	657866	FALSE	FALSE	dermatologic
224.1	Benign neoplasm of eye, uveal	-10.4177	984.6	2.98987e-05	0.991558	697241	1244	695997	FALSE	FALSE	neoplasms
204.12	Lymphoid leukemia, chronic	-10.3333	979.614	3.25324e-05	0.991584	692524	1019	691505	FALSE	FALSE	neoplasms
362.21	Macular degeneration, dry	-6.3475	602.166	0.00175112	0.99159	653165	2948	650217	FALSE	FALSE	sense organs
184.2	Cancer of other female genital organs (excluding uterus and ovary)	-9.45292	897.14	7.84602e-05	0.991593	678209	611	677598	FALSE	FALSE	neoplasms
303.3	Psychogenic disorder	-11.383	1080.61	1.1387e-05	0.991595	533830	642	533188	FALSE	FALSE	mental disorders
724.9	Other unspecified back disorders	-10.6551	1012.61	2.35801e-05	0.991604	624137	542	623595	FALSE	FALSE	musculoskeletal
580.11	Proliferative glomerulonephritis	-10.7305	1022.65	2.18671e-05	0.991628	632855	285	632570	FALSE	FALSE	genitourinary
580.14	Chronic glomerulonephritis, NOS	-10.4014	992.358	3.039e-05	0.991637	633001	431	632570	FALSE	FALSE	genitourinary
531.3	Duodenal ulcer	-10.2759	982.51	3.44549e-05	0.991655	693883	631	693252	FALSE	FALSE	digestive
227.1	Benign neoplasm of adrenal gland	-10.2912	988.445	3.39298e-05	0.991693	697361	689	696672	FALSE	FALSE	neoplasms
735.23	Hallux rigidus	-10.6261	1022.14	2.4274e-05	0.991705	645191	978	644213	FALSE	FALSE	musculoskeletal
204.22	Myeloid leukemia, chronic	-10.2318	984.897	3.60081e-05	0.991711	692044	539	691505	FALSE	FALSE	neoplasms
174.2	Breast cancer [male]	-9.63982	928.089	6.50847e-05	0.991713	669203	564	668639	FALSE	FALSE	neoplasms
202.23	Lymphosarcoma	-10.1188	976.893	4.03139e-05	0.991736	692091	586	691505	FALSE	FALSE	neoplasms
353.2	Nerve root lesions	-10.1877	985.263	3.76291e-05	0.99175	660121	652	659469	FALSE	FALSE	neurological
363.3	Chorioretinal scars	-10.4404	1009.84	2.92272e-05	0.991751	654286	1217	653069	FALSE	FALSE	sense organs
442.4	Arterial dissection	-10.5099	1017.52	2.7264e-05	0.991759	661155	468	660687	FALSE	FALSE	circulatory system
750.22	Congenital anomaly of gallbladder, bile ducts, liver, pancreas	-11.3019	1094.41	1.23495e-05	0.99176	677773	384	677389	FALSE	FALSE	congenital anomalies
202.21	Nodular lymphoma	-10.0775	979.78	4.20155e-05	0.991794	692454	949	691505	FALSE	FALSE	neoplasms
426.31	Right bundle branch block	-10.6439	1038.72	2.38466e-05	0.991824	571918	1125	570793	FALSE	FALSE	circulatory system
10	Tuberculosis	-10.0872	984.691	4.16084e-05	0.991827	655039	490	654549	FALSE	FALSE	infectious diseases
255.11	Cushing's syndrome	-10.5125	1026.89	2.71957e-05	0.991832	657392	487	656905	FALSE	FALSE	endocrine/metabolic
571.6	Primary biliary cirrhosis	-10.2223	999.029	3.63499e-05	0.991836	655663	509	655154	FALSE	FALSE	digestive
743.22	Pathologic fracture of femur	-10.27	1008.84	3.4657e-05	0.991878	660306	547	659759	FALSE	FALSE	musculoskeletal
368.91	Psychophysical visual disturbances	-10.7852	1061.07	2.07029e-05	0.99189	661757	492	661265	FALSE	FALSE	sense organs
252.2	Hypoparathyroidism	-10.4206	1029.01	2.98122e-05	0.99192	657421	516	656905	FALSE	FALSE	endocrine/metabolic
446.9	Arteritis NOS	-10.3182	1019.67	3.30258e-05	0.991926	661345	658	660687	FALSE	FALSE	circulatory system
374.2	Lagophthalmos	-10.2793	1017.14	3.43353e-05	0.991937	607127	371	606756	FALSE	FALSE	sense organs
564.9	Personal history of diseases of digestive system	-11.2714	1115.53	1.27319e-05	0.991938	592961	581	592380	FALSE	FALSE	digestive
875	Non-healing surgical wound	-10.1514	1005.87	3.90195e-05	0.991948	633331	589	632742	FALSE	FALSE	injuries & poisonings
789.1	Persistent vomiting	-11.0187	1092.91	1.63925e-05	0.991956	595645	326	595319	FALSE	FALSE	symptoms
303.1	Dissociative disorder	-10.6547	1067.74	2.35886e-05	0.992038	533425	237	533188	FALSE	FALSE	mental disorders
942	Infusion and transfusion reaction	-10.6271	1067.01	2.42509e-05	0.992053	593510	375	593135	FALSE	FALSE	injuries & poisonings
379.4	Anomalies of pupillary function	-11.2264	1127.56	1.33182e-05	0.992056	618923	566	618357	FALSE	FALSE	sense organs
589	Abnormal results of function study of kidney	-10.1048	1015.82	4.08826e-05	0.992063	632830	260	632570	FALSE	FALSE	genitourinary
713.5	Arthropathy associated with neurological disorders	-9.59588	967.415	6.80081e-05	0.992086	651845	570	651275	FALSE	FALSE	musculoskeletal
772.1	Muscular wasting and disuse atrophy	-10.2574	1039.74	3.50966e-05	0.992129	659570	583	658987	FALSE	FALSE	symptoms
242.2	Toxic multinodular goiter	-9.72232	985.612	5.99308e-05	0.99213	633179	765	632414	FALSE	FALSE	endocrine/metabolic
429.2	Abnormal function study of cardiovascular system	-10.0499	1019.8	4.31895e-05	0.992137	651194	735	650459	FALSE	FALSE	circulatory system
379.1	Scleritis and episcleritis	-11.1309	1129.51	1.4652e-05	0.992137	619502	1145	618357	FALSE	FALSE	sense organs
172.3	Carcinoma in situ of skin	-9.47323	961.863	7.68828e-05	0.992142	653665	1323	652342	FALSE	FALSE	neoplasms
754.2	Spondylolisthesis, congenital	-10.0722	1024.74	4.22391e-05	0.992158	688023	553	687470	FALSE	FALSE	congenital anomalies
157	Pancreatic cancer	-9.58131	978.841	6.90063e-05	0.99219	684589	889	683700	FALSE	FALSE	neoplasms
270.33	Amyloidosis	-9.74303	999.571	5.87023e-05	0.992223	689960	553	689407	FALSE	FALSE	endocrine/metabolic
509.5	Respiratory arrest	-9.95381	1022.99	4.7546e-05	0.992237	622361	298	622063	FALSE	FALSE	respiratory
291.1	Transient mental disorders due to conditions classified elsewhere	-10.8847	1119.26	1.87437e-05	0.992241	635766	422	635344	FALSE	FALSE	mental disorders
709.3	Systemic sclerosis	-9.68387	996.273	6.22798e-05	0.992245	640030	566	639464	FALSE	FALSE	dermatologic
286.4	Acquired coagulation factor deficiency	-9.69424	997.586	6.16374e-05	0.992247	650109	271	649838	FALSE	FALSE	hematopoietic
687.3	Changes in skin texture	-10.2268	1054.03	3.61861e-05	0.992259	612620	279	612341	FALSE	FALSE	dermatologic
530.13	Barrett's esophagus	-10.7469	1107.71	2.15114e-05	0.992259	571340	1141	570199	FALSE	FALSE	digestive
771.2	Cramp of limb	-9.52113	984.615	7.32867e-05	0.992285	667104	623	666481	FALSE	FALSE	symptoms
386.21	Central origin vertigo	-9.89952	1025.36	5.01988e-05	0.992297	648936	729	648207	FALSE	FALSE	sense organs
701.1	Keratoderma, acquired	-9.41546	975.225	8.14552e-05	0.992297	665703	578	665125	FALSE	FALSE	dermatologic
290.16	Vascular dementia	-3.81343	395.289	0.0220724	0.992303	636308	964	635344	FALSE	FALSE	mental disorders
283.1	Autoimmune hemolytic anemias	-9.93775	1032.93	4.83161e-05	0.992324	602241	243	601998	FALSE	FALSE	hematopoietic
159.2	Malignant neoplasm of small intestine, including duodenum	-9.4428	982.758	7.92583e-05	0.992334	684146	446	683700	FALSE	FALSE	neoplasms
376	Disorders of the orbit	-10.7413	1119.33	2.16324e-05	0.992343	618641	284	618357	FALSE	FALSE	sense organs
151	Cancer of stomach	-9.31339	970.865	9.02085e-05	0.992346	684303	603	683700	FALSE	FALSE	neoplasms
556	Ulceration of the lower GI tract	-10.7141	1118.12	2.22288e-05	0.992355	592964	584	592380	FALSE	FALSE	digestive
458.2	Iatrogenic hypotension	-9.62123	1006.15	6.6306e-05	0.99237	661012	513	660499	FALSE	FALSE	circulatory system
333.3	Tics and choreas	-12.1095	1267.17	5.50675e-06	0.992375	611033	615	610418	FALSE	FALSE	neurological
262	Mineral deficiency NEC	-10.7294	1124.01	2.18925e-05	0.992384	614184	1228	612956	FALSE	FALSE	endocrine/metabolic
149.9	Cancer of of nasal cavities	-9.24214	975.011	9.68701e-05	0.992437	700181	429	699752	FALSE	FALSE	neoplasms
150	Cancer of esophagus	-9.04055	960.97	0.000118505	0.992494	684227	527	683700	FALSE	FALSE	neoplasms
495	Asthma	-0.00567847	0.604744	0.994338	0.992508	636067	37787	598280	FALSE	FALSE	respiratory
364.2	Corneal edema	-9.42969	1004.41	8.03042e-05	0.992509	653951	882	653069	FALSE	FALSE	sense organs
964	Poisoning by agents primarily affecting blood constituents	-9.73227	1039.85	5.93377e-05	0.992532	633288	318	632970	FALSE	FALSE	injuries & poisonings
360.3	Hypotony of eye	-9.11575	989.238	0.000109921	0.992648	653382	313	653069	FALSE	FALSE	sense organs
374.1	Ectropion or entropion	-9.38119	1018.21	8.42948e-05	0.992649	607963	1207	606756	FALSE	FALSE	sense organs
347	Cataplexy and narcolepsy	-11.6703	1272.82	8.54403e-06	0.992684	611010	592	610418	FALSE	FALSE	neurological
440.21	Atherosclerosis of native arteries of the extremities with ulceration or gangrene	-8.91587	976.282	0.000134242	0.992713	661595	908	660687	FALSE	FALSE	circulatory system
327.6	Circadian rhythm sleep disorder	-10.8439	1195.03	1.9524e-05	0.99276	609964	274	609690	FALSE	FALSE	neurological
964.1	Anticoagulants causing adverse effects	-9.38186	1038.02	8.42384e-05	0.992789	633255	285	632970	FALSE	FALSE	injuries & poisonings
504.1	Idiopathic fibrosing alveolitis	-9.26511	1025.86	9.46703e-05	0.992794	622948	885	622063	FALSE	FALSE	respiratory
286.5	Hemorrhagic disorder due to intrinsic circulating anticoagulants	-8.83364	985.359	0.000145746	0.992847	650820	982	649838	FALSE	FALSE	hematopoietic
281.11	Pernicious anemia	-9.16137	1025.24	0.000105019	0.99287	602846	848	601998	FALSE	FALSE	hematopoietic
383	Otosclerosis	-10.702	1199.65	2.25004e-05	0.992882	593292	490	592802	FALSE	FALSE	sense organs
414.2	ASCVD	-8.59949	972.498	0.0001842	0.992945	626424	1106	625318	FALSE	FALSE	circulatory system
447.1	Stricture of artery	-8.96674	1014.53	0.000127583	0.992948	661081	394	660687	FALSE	FALSE	circulatory system
334.1	Spinocerebellar disease	-11.2571	1275.76	1.29151e-05	0.99296	611096	678	610418	FALSE	FALSE	neurological
362.27	Drusen (degenerative) of retina	-8.69128	1000.24	0.000168044	0.993067	651708	1491	650217	FALSE	FALSE	sense organs
346	Abnormal findings on study of brain and/or nervous system	-11.006	1267.52	1.66019e-05	0.993072	611002	584	610418	FALSE	FALSE	neurological
743.21	Pathologic fracture of vertebrae	-8.58292	1003.69	0.000187277	0.993177	660491	732	659759	FALSE	FALSE	musculoskeletal
364.51	Fuchs' dystrophy	-8.50308	999.054	0.000202843	0.993209	654173	1104	653069	FALSE	FALSE	sense organs
440.9	Atherosclerosis of aorta	-8.41227	1002.89	0.000222125	0.993307	661783	1096	660687	FALSE	FALSE	circulatory system
259.3	Delay in sexual development and puberty NEC	-14.041	1698.04	7.98115e-07	0.993402	657721	816	656905	FALSE	FALSE	endocrine/metabolic
499	Cystic fibrosis	-13.2648	1607.51	1.73441e-06	0.993416	707169	622	706547	FALSE	FALSE	respiratory
334.2	Anterior horn cell disease	-10.4176	1267.37	2.99026e-05	0.993442	610946	528	610418	FALSE	FALSE	neurological
187	Cancer of other male genital organs	-12.2118	1503.45	4.97152e-06	0.993519	696419	737	695682	FALSE	FALSE	neoplasms
627.5	Premature menopause and other ovarian failure	-11.7673	1506.35	7.7544e-06	0.993767	619888	630	619258	FALSE	FALSE	genitourinary
287.2	Allergic purpura	-12.9572	1659.44	2.35913e-06	0.99377	650139	301	649838	FALSE	FALSE	hematopoietic
609	Male infertility and abnormal spermatozoa	-12.1014	1558.92	5.55192e-06	0.993806	653499	390	653109	FALSE	FALSE	genitourinary
609.1	Infertility, male	-12.0598	1555.57	5.78746e-06	0.993814	653376	267	653109	FALSE	FALSE	genitourinary
988	Toxic effect of noxious substances eaten as food	-12.5301	1616.54	3.61599e-06	0.993816	703057	141	702916	FALSE	FALSE	injuries & poisonings
696.3	Pityriasis	-12.7998	1656.07	2.76134e-06	0.993833	644206	380	643826	FALSE	FALSE	dermatologic
130	Spirochetal infection	-12.8312	1665.29	2.67601e-06	0.993852	688923	313	688610	FALSE	FALSE	infectious diseases
286.13	Congenital factor VIII disorder	-12.423	1614.56	4.02495e-06	0.993861	650139	301	649838	FALSE	FALSE	hematopoietic
270.2	Disorders of amino-acid metabolism	-12.7295	1657.3	2.96245e-06	0.993872	689813	406	689407	FALSE	FALSE	endocrine/metabolic
433.12	Cerebral atherosclerosis	-7.38479	965.272	0.000620621	0.993896	659351	1131	658220	FALSE	FALSE	circulatory system
366.1	Nonsenile Cataract	-12.4501	1631.46	3.91735e-06	0.993911	648605	423	648182	FALSE	FALSE	sense organs
610.3	Fibrosclerosis of breast	-11.0807	1465.41	1.54072e-05	0.993967	663834	552	663282	FALSE	FALSE	genitourinary
520.1	Hereditary disturbances in tooth structure	-12.3465	1647.44	4.34501e-06	0.99402	660863	225	660638	FALSE	FALSE	digestive
610.8	Other specified benign mammary dysplasias	-11.09	1481.25	1.52641e-05	0.994026	663940	658	663282	FALSE	FALSE	genitourinary
255.3	Adrenogenital disorders	-12.7964	1711.06	2.77073e-06	0.994033	657262	357	656905	FALSE	FALSE	endocrine/metabolic
366.3	Traumatic cataract	-11.9368	1607.89	6.54498e-06	0.994077	648444	262	648182	FALSE	FALSE	sense organs
286.11	Von willebrand's disease	-12.3677	1666.99	4.25366e-06	0.99408	650226	388	649838	FALSE	FALSE	hematopoietic
686.4	Pyogenic granuloma	-12.7678	1730.72	2.85103e-06	0.994114	622256	415	621841	FALSE	FALSE	dermatologic
528.4	Cysts of oral soft tissues	-12.309	1670.96	4.51106e-06	0.994123	682373	257	682116	FALSE	FALSE	digestive
870.2	Open wound of ear	-12.04	1639.96	5.90344e-06	0.994142	633001	259	632742	FALSE	FALSE	injuries & poisonings
117.1	Histoplasmosis	-12.079	1652.45	5.67775e-06	0.994168	642259	881	641378	FALSE	FALSE	infectious diseases
742.8	Articular cartilage disorder	-11.9869	1646.91	6.22493e-06	0.994193	632969	335	632634	FALSE	FALSE	musculoskeletal
754.1	Lumbosacral spondylolysis, congenital	-12.2807	1691.91	4.64065e-06	0.994209	687748	278	687470	FALSE	FALSE	congenital anomalies
575.1	Cholangitis	-11.8049	1642.6	7.46771e-06	0.994266	685040	648	684392	FALSE	FALSE	digestive
131	Protozoan infection	-11.4538	1593.8	1.06092e-05	0.994266	689260	650	688610	FALSE	FALSE	infectious diseases
704.12	Telogen effluvium	-11.0749	1548.61	1.54962e-05	0.994294	674227	541	673686	FALSE	FALSE	dermatologic
426.8	Other cardiac conduction disorders	-12.3889	1733.72	4.16443e-06	0.994298	571527	734	570793	FALSE	FALSE	circulatory system
420.21	Acute pericarditis	-11.8714	1662.29	6.98758e-06	0.994302	682538	527	682011	FALSE	FALSE	circulatory system
270.21	Disorders of urea cycle metabolism	-11.6703	1646.52	8.54379e-06	0.994345	689615	208	689407	FALSE	FALSE	endocrine/metabolic
613.9	Breast disorder NOS	-10.5916	1495.09	2.51256e-05	0.994348	686098	359	685739	FALSE	FALSE	genitourinary
871.4	Open wound of toe(s)	-11.7499	1658.71	7.89015e-06	0.994348	633031	289	632742	FALSE	FALSE	injuries & poisonings
190	Cancer of eye	-11.5282	1628.48	9.84805e-06	0.994352	696470	473	695997	FALSE	FALSE	neoplasms
286.6	Defibrination syndrome	-11.6801	1650.36	8.46032e-06	0.994353	650132	294	649838	FALSE	FALSE	hematopoietic
278.3	Localized adiposity	-11.6596	1647.46	8.63576e-06	0.994353	607359	958	606401	FALSE	FALSE	endocrine/metabolic
709.5	Dermatomyositis	-11.6783	1653.39	8.47571e-06	0.994364	639923	459	639464	FALSE	FALSE	dermatologic
81.11	Acute graft-versus-host disease	-11.4998	1633.67	1.01319e-05	0.994384	690252	332	689920	FALSE	FALSE	infectious diseases
287.4	Qualitative platelet defects	-11.7229	1665.91	8.10578e-06	0.994385	650053	215	649838	FALSE	FALSE	hematopoietic
722.9	Other and unspecified disc disorder	-11.5607	1646.8	9.53318e-06	0.994399	624340	745	623595	FALSE	FALSE	musculoskeletal
202.24	Large cell lymphoma	-11.2395	1601.87	1.31445e-05	0.994402	692301	796	691505	FALSE	FALSE	neoplasms
286.12	Congenital deficiency of other clotting factors (including factor VII)	-11.6128	1655.31	9.04929e-06	0.994402	650146	308	649838	FALSE	FALSE	hematopoietic
189.4	Malignant neoplasm of other urinary organs	-11.011	1573.58	1.65193e-05	0.994417	701142	892	700250	FALSE	FALSE	neoplasms
601.12	Chronic prostatitis	-10.6795	1527.87	2.30111e-05	0.994423	672786	395	672391	FALSE	FALSE	genitourinary
727.5	Rupture of synovium	-11.5117	1648.61	1.00125e-05	0.994429	593187	699	592488	FALSE	FALSE	musculoskeletal
594.8	Renal colic	-11.5093	1657.79	1.00364e-05	0.994461	679234	353	678881	FALSE	FALSE	genitourinary
526.9	Jaw disease NOS	-11.3079	1630.72	1.22759e-05	0.994467	660955	317	660638	FALSE	FALSE	digestive
711.3	Behcet's syndrome	-11.1241	1612.93	1.47522e-05	0.994497	651434	159	651275	FALSE	FALSE	musculoskeletal
117.4	Aspergillosis	-11.4376	1661.6	1.07819e-05	0.994508	641713	335	641378	FALSE	FALSE	infectious diseases
275.11	Hereditary hemochromatosis	-11.2993	1644.03	1.23821e-05	0.994516	681777	345	681432	FALSE	FALSE	hematopoietic
174.3	Neoplasm of uncertain behavior of breast	-10.1117	1473.09	4.06034e-05	0.994523	669177	538	668639	FALSE	FALSE	neoplasms
41.21	Rheumatic fever / chorea	-11.7311	1711.82	8.03971e-06	0.994532	654730	181	654549	FALSE	FALSE	infectious diseases
728.71	Contracture of palmar fascia [Dupuytren's disease]	-10.9766	1604.12	1.70965e-05	0.99454	593291	803	592488	FALSE	FALSE	musculoskeletal
79.1	Varicella infection	-11.9371	1748.42	6.54281e-06	0.994553	585600	164	585436	FALSE	FALSE	infectious diseases
911	Blister	-11.0321	1616.66	1.61744e-05	0.994555	706456	245	706211	FALSE	FALSE	injuries & poisonings
200.1	Polycythemia vera	-11.1607	1636.99	1.42219e-05	0.99456	656573	539	656034	FALSE	FALSE	neoplasms
500	Lung disease due to external agents	-11.5131	1689.89	9.99818e-06	0.994564	622612	549	622063	FALSE	FALSE	respiratory
358.1	Myasthenia gravis	-11.0549	1633.54	1.58088e-05	0.9946	677816	610	677206	FALSE	FALSE	neurological
695.81	Erythema nodosum	-11.0522	1640.53	1.58517e-05	0.994625	644021	195	643826	FALSE	FALSE	dermatologic
876	Posttraumatic wound infection not elsewhere classified	-11.1879	1662.12	1.38409e-05	0.994629	633007	265	632742	FALSE	FALSE	injuries & poisonings
411.41	Aneurysm and dissection of heart	-11.0249	1640.37	1.6291e-05	0.994637	625662	344	625318	FALSE	FALSE	circulatory system
727.2	Bursitis disorders	-10.8681	1625.38	1.90568e-05	0.994665	593199	711	592488	FALSE	FALSE	musculoskeletal
300.13	Phobia	-11.8935	1782.7	6.83457e-06	0.994677	533513	325	533188	FALSE	FALSE	mental disorders
370.2	Superficial keratitis	-11.1166	1666.62	1.48629e-05	0.994678	607317	561	606756	FALSE	FALSE	sense organs
565.1	Anal and rectal polyp	-11.008	1670.63	1.65685e-05	0.994743	662489	439	662050	FALSE	FALSE	digestive
444.1	Arterial embolism and thrombosis of lower extremity artery	-10.9599	1663.6	1.73852e-05	0.994744	661222	535	660687	FALSE	FALSE	circulatory system
731	Osteitis deformans and osteopathies associated with other disorders classified elsewhere	-10.7638	1636.01	2.11519e-05	0.994751	617502	441	617061	FALSE	FALSE	musculoskeletal
289.9	Abnormality of red blood cells	-11.2161	1704.81	1.34553e-05	0.994751	633156	293	632863	FALSE	FALSE	hematopoietic
575.9	Nonspecific abnormal findings on radiological and other examination of biliary tract	-10.7069	1637.21	2.23899e-05	0.994782	684657	265	684392	FALSE	FALSE	digestive
420.22	Chronic pericarditis	-10.8098	1654.41	2.02007e-05	0.994787	682436	425	682011	FALSE	FALSE	circulatory system
209	Neuroendocrine tumors	-10.5771	1620.1	2.54938e-05	0.994791	707543	389	707154	FALSE	FALSE	neoplasms
840.1	Muscle/tendon sprain	-10.5635	1621.12	2.58422e-05	0.994801	619968	329	619639	FALSE	FALSE	injuries & poisonings
279.8	Other specified disorders involving the immune mechanism	-10.9418	1683.61	1.7702e-05	0.994815	685783	214	685569	FALSE	FALSE	endocrine/metabolic
962.2	Insulins and antidiabetic agents causing adverse effects in therapeutic use	-11.1941	1724.36	1.37556e-05	0.99482	633133	163	632970	FALSE	FALSE	injuries & poisonings
362.31	Separation of retinal layers	-10.5755	1657.04	2.55346e-05	0.994908	650557	340	650217	FALSE	FALSE	sense organs
767	Cervicocranial/Cervicobrachial syndrome	-10.3543	1623.5	3.18547e-05	0.994911	659287	191	659096	FALSE	FALSE	symptoms
255.12	Hyperaldosteronism	-10.6128	1666.34	2.45989e-05	0.994918	657254	349	656905	FALSE	FALSE	endocrine/metabolic
459.7	Blood vessel replaced	-10.6545	1674.03	2.35943e-05	0.994922	660745	246	660499	FALSE	FALSE	circulatory system
364.9	Cornea replaced by transplant	-10.4604	1646.27	2.86488e-05	0.99493	653607	538	653069	FALSE	FALSE	sense organs
716.1	Unspecified polyarthropathy or polyarthritis	-10.2943	1627.02	3.38249e-05	0.994952	651428	153	651275	FALSE	FALSE	musculoskeletal
715.3	Spinal enthesopathy	-10.246	1623.54	3.55002e-05	0.994965	657411	289	657122	FALSE	FALSE	musculoskeletal
260.22	Nutritional marasmus	-11.7068	1861.49	8.23726e-06	0.994982	613553	597	612956	FALSE	FALSE	endocrine/metabolic
362.22	Macular degeneration, wet	-6.2186	991.335	0.00199203	0.994995	651708	1491	650217	FALSE	FALSE	sense organs
857	Mechanical complication of unspecified genitourinary device, implant, and graft	-10.4302	1663.05	2.95268e-05	0.994996	664722	407	664315	FALSE	FALSE	injuries & poisonings
443.7	Peripheral angiopathy in diseases classified elsewhere	-10.0584	1608.72	4.28245e-05	0.995011	661300	613	660687	FALSE	FALSE	circulatory system
769	Nonallopathic lesions NEC	-10.1517	1623.76	3.90102e-05	0.995012	706893	320	706573	FALSE	FALSE	symptoms
145.3	Cancer of major salivary glands	-10.0854	1613.44	4.16821e-05	0.995013	700128	376	699752	FALSE	FALSE	neoplasms
531.5	Gastrojejunal ulcer	-10.1377	1635.55	3.95582e-05	0.995054	693413	161	693252	FALSE	FALSE	digestive
556.1	Ulceration of intestine	-11.3038	1824.4	1.23259e-05	0.995056	592834	454	592380	FALSE	FALSE	digestive
227.2	Benign neoplasm of parathyroid gland	-9.90183	1605	5.00827e-05	0.995078	697028	356	696672	FALSE	FALSE	neoplasms
530.12	Ulcer of esophagus	-11.2638	1827.74	1.28284e-05	0.995083	570636	437	570199	FALSE	FALSE	digestive
411.9	Other acute and subacute forms of ischemic heart disease	-9.79101	1594.07	5.59525e-05	0.995099	625666	348	625318	FALSE	FALSE	circulatory system
513.32	Orthopnea	-10.1274	1669.39	3.99687e-05	0.99516	681361	292	681069	FALSE	FALSE	respiratory
384.1	Myringitis	-12.0255	1983.54	5.98976e-06	0.995163	593046	244	592802	FALSE	FALSE	sense organs
695.2	Bullous dermatoses	-10.0638	1661.82	4.25952e-05	0.995168	644172	346	643826	FALSE	FALSE	dermatologic
274.2	Crystal arthropathies	-9.56835	1601.14	6.99064e-05	0.995232	692669	432	692237	FALSE	FALSE	endocrine/metabolic
53.1	Herpes zoster with nervous system complications	-10.3249	1728.9	3.28053e-05	0.995235	586012	576	585436	FALSE	FALSE	infectious diseases
261.41	Rickets or osteomalacia	-11.1323	1865.9	1.46327e-05	0.99524	613223	267	612956	FALSE	FALSE	endocrine/metabolic
274.21	Chondrocalcinosis	-9.47776	1601.43	7.65349e-05	0.995278	692635	398	692237	FALSE	FALSE	endocrine/metabolic
350.6	Disturbances of sensation of smell and taste	-11.6157	1979.86	9.02354e-06	0.995319	661672	708	660964	FALSE	FALSE	neurological
856	Vascular complications of surgery and medical procedures	-9.79848	1672.97	5.55361e-05	0.995327	664536	221	664315	FALSE	FALSE	injuries & poisonings
346.2	Nonspecific abnormal results of function study of brain and central nervous system	-12.1265	2091.62	5.41395e-06	0.995374	610634	216	610418	FALSE	FALSE	neurological
259.2	Carcinoid syndrome	-9.77225	1707.75	5.70119e-05	0.995434	657192	287	656905	FALSE	FALSE	endocrine/metabolic
442.3	Aneurysm of artery of lower extremity	-9.28436	1638.68	9.28655e-05	0.995479	661118	431	660687	FALSE	FALSE	circulatory system
440.1	Atherosclerosis of renal artery	-9.12425	1659.46	0.00010899	0.995613	661578	891	660687	FALSE	FALSE	circulatory system
426.25	Other heart block	-9.45954	1735.61	7.79422e-05	0.995651	570947	154	570793	FALSE	FALSE	circulatory system
695.22	Pemphigus and pemphigoid	-8.88554	1657.64	0.000138376	0.995723	644054	228	643826	FALSE	FALSE	dermatologic
187.2	Malignant neoplasm of testis	-13.24	2473.54	1.77811e-06	0.995729	696240	558	695682	FALSE	FALSE	neoplasms
346.3	Nonspecific abnormal findings in cerebrospinal fluid	-11.1728	2102.99	1.40514e-05	0.995761	610502	84	610418	FALSE	FALSE	neurological
260.1	Cachexia	-9.69759	1830.76	6.14314e-05	0.995774	613572	616	612956	FALSE	FALSE	endocrine/metabolic
756.22	Pectus carinatum	-13.8554	2701.89	9.6094e-07	0.995908	687688	218	687470	FALSE	FALSE	congenital anomalies
851	Complications of transplants and reattached limbs	-13.6901	2709.45	1.13357e-06	0.995969	665784	1469	664315	FALSE	FALSE	injuries & poisonings
870.6	Open wound of neck	-12.7623	2631.27	2.8668e-06	0.99613	633014	272	632742	FALSE	FALSE	injuries & poisonings
90.3	Venereal diseases due to Chlamydia trachomatis	-12.4607	2590.08	3.87608e-06	0.996161	703427	211	703216	FALSE	FALSE	infectious diseases
736.5	Acquired deformities of knee	-13.2103	2757.56	1.83162e-06	0.996178	644335	122	644213	FALSE	FALSE	musculoskeletal
614.31	Acute inflammatory pelvic disease	-11.9182	2487.85	6.66821e-06	0.996178	670306	153	670153	FALSE	FALSE	genitourinary
528.41	Cyst of the salivary gland	-13.1753	2755.86	1.89687e-06	0.996185	682348	232	682116	FALSE	FALSE	digestive
325	Phlebitis and thrombophlebitis of intracranial venous sinuses	-12.6294	2653.12	3.27425e-06	0.996202	700380	255	700125	FALSE	FALSE	neurological
742.1	Loose body in joint	-12.7443	2679.94	2.91885e-06	0.996206	632961	327	632634	FALSE	FALSE	musculoskeletal
736.3	Acquired deformities of hip	-13.1149	2767.46	2.0149e-06	0.996219	644351	138	644213	FALSE	FALSE	musculoskeletal
870.8	Open wound of genital organs	-12.668	2685.23	3.1502e-06	0.996236	632908	166	632742	FALSE	FALSE	injuries & poisonings
989	Toxic effect of other substances, chiefly nonmedicinal as to source	-12.3869	2650.48	4.17274e-06	0.996271	703215	299	702916	FALSE	FALSE	injuries & poisonings
526.42	Arthralgia/ankylosis of temporomandibular joint	-12.343	2643.27	4.35999e-06	0.996274	660929	291	660638	FALSE	FALSE	digestive
526.1	Cysts of the jaws	-12.5549	2700.37	3.52768e-06	0.99629	660841	203	660638	FALSE	FALSE	digestive
728.1	Muscular calcification and ossification	-12.2757	2653.1	4.66382e-06	0.996308	592734	246	592488	FALSE	FALSE	musculoskeletal
741.1	Ankylosis of joint	-12.4571	2697.79	3.89012e-06	0.996316	633036	402	632634	FALSE	FALSE	musculoskeletal
290.12	Dementia with cerebral degenerations	-8.32633	1807.29	0.000242059	0.996324	635833	489	635344	FALSE	FALSE	mental disorders
580.13	Acute glomerulonephritis, NOS	-12.6317	2754.04	3.26669e-06	0.99634	632749	179	632570	FALSE	FALSE	genitourinary
612.3	Congenital anomalies of breast	-11.7404	2567.38	7.96511e-06	0.996351	663391	109	663282	FALSE	FALSE	genitourinary
333.8	Other degenerative diseases of the basal ganglia	-9.44911	2066.79	7.87595e-05	0.996352	610884	466	610418	FALSE	FALSE	neurological
750.11	Esophageal atresia/tracheoesophageal fistula	-13.3801	2931.33	1.54558e-06	0.996358	677575	186	677389	FALSE	FALSE	congenital anomalies
514.1	Abnormal results of function study of pulmonary system	-12.0992	2655	5.56394e-06	0.996364	684732	327	684405	FALSE	FALSE	respiratory
729.3	Panniculitis	-12.0963	2674.78	5.58032e-06	0.996392	592793	305	592488	FALSE	FALSE	musculoskeletal
270.11	Disturbances of sulphur-bearing amino-acid metabolism	-12.3177	2727.04	4.47201e-06	0.996396	689561	154	689407	FALSE	FALSE	endocrine/metabolic
741.5	Hemarthrosis	-11.9724	2659.54	6.31636e-06	0.996408	632837	203	632634	FALSE	FALSE	musculoskeletal
225.2	Benign neoplasm of spinal cord, meninges	-11.9034	2670.58	6.76751e-06	0.996444	696194	197	695997	FALSE	FALSE	neoplasms
31	Diseases due to other mycobacteria	-12.2889	2759.33	4.60276e-06	0.996447	654881	332	654549	FALSE	FALSE	infectious diseases
586.3	Vascular disorders of kidney/hypertrophy	-12.1134	2733.73	5.48534e-06	0.996465	632841	271	632570	FALSE	FALSE	genitourinary
245.1	Thyroiditis, acute and subacute	-11.9121	2694.71	6.70866e-06	0.996473	632624	210	632414	FALSE	FALSE	endocrine/metabolic
529.1	Glossitis	-12.0719	2738.77	5.71799e-06	0.996483	682326	210	682116	FALSE	FALSE	digestive
966	Poisoning by anticonvulsants and anti-Parkinsonism drugs	-12.3474	2821.1	4.34123e-06	0.996508	633173	203	632970	FALSE	FALSE	injuries & poisonings
253.11	Acromegaly and gigantism	-12.2981	2824.41	4.56039e-06	0.996526	657114	209	656905	FALSE	FALSE	endocrine/metabolic
272.9	Unspecified disorder of lipoid metabolism	-11.4332	2628.69	1.08296e-05	0.99653	572720	232	572488	FALSE	FALSE	endocrine/metabolic
531.1	Hemorrhage from gastrointestinal ulcer	-11.4444	2658.22	1.07096e-05	0.996565	693729	477	693252	FALSE	FALSE	digestive
254	Diseases of thymus gland	-12.1191	2815.75	5.45422e-06	0.996566	656990	85	656905	FALSE	FALSE	endocrine/metabolic
279.2	Autoimmune disease NEC	-11.9551	2783.6	6.4264e-06	0.996573	685711	142	685569	FALSE	FALSE	endocrine/metabolic
284.2	Constitutional aplastic anemia	-12.0365	2813.64	5.92371e-06	0.996587	602102	104	601998	FALSE	FALSE	hematopoietic
575.6	Cholesterolosis of gallbladder	-11.2889	2661.71	1.25108e-05	0.996616	684529	137	684392	FALSE	FALSE	digestive
938.1	Acute dermatitis due to solar radiation	-12.3114	2912.64	4.50031e-06	0.996627	593275	140	593135	FALSE	FALSE	dermatologic
602	Other disorders of prostate	-10.5218	2494.36	2.69422e-05	0.996634	672682	291	672391	FALSE	FALSE	genitourinary
130.1	Lyme disease	-11.4911	2724.78	1.02202e-05	0.996635	688713	103	688610	FALSE	FALSE	infectious diseases
573.1	Chronic passive congestion of liver	-11.267	2679.06	1.27879e-05	0.996644	655270	116	655154	FALSE	FALSE	digestive
741.6	Villonodular synovitis	-11.4574	2725.52	1.05712e-05	0.996646	632789	155	632634	FALSE	FALSE	musculoskeletal
223	Benign neoplasm of kidney and other urinary organs	-11.2283	2685.22	1.32927e-05	0.996664	608807	299	608508	FALSE	FALSE	neoplasms
448	Disease of capillaries	-11.6012	2781	9.15522e-06	0.996672	660860	173	660687	FALSE	FALSE	circulatory system
204.3	Monocytic leukemia	-11.1981	2686.65	1.37005e-05	0.996674	691660	155	691505	FALSE	FALSE	neoplasms
525.2	Atrophy of edentulous alveolar ridge	-10.9744	2666.12	1.71347e-05	0.996716	660774	136	660638	FALSE	FALSE	digestive
686.5	Pyoderma	-11.6507	2833.01	8.71295e-06	0.996719	622010	169	621841	FALSE	FALSE	dermatologic
709.4	Polymyositis	-11.1154	2703.02	1.48813e-05	0.996719	639764	300	639464	FALSE	FALSE	dermatologic
250.15	Diabetes type 1 with peripheral circulatory disorders	-10.3961	2532.76	3.05508e-05	0.996725	613556	259	613297	FALSE	FALSE	endocrine/metabolic
361.2	Retinoschisis and retinal cysts	-11.201	2740.31	1.36604e-05	0.996739	653229	160	653069	FALSE	FALSE	sense organs
446.4	Wegener's granulomatosis	-11.2215	2765.22	1.33837e-05	0.996762	660870	183	660687	FALSE	FALSE	circulatory system
523.32	Chronic periodontitis	-10.7771	2673.81	2.08722e-05	0.996784	660773	135	660638	FALSE	FALSE	digestive
246.2	Thyroid cyst	-10.9527	2726.07	1.75102e-05	0.996794	632523	109	632414	FALSE	FALSE	endocrine/metabolic
529.6	Glossodynia	-10.9071	2731.95	1.83283e-05	0.996815	682297	181	682116	FALSE	FALSE	digestive
446.3	Hypersensitivity angiitis	-11.0156	2762.11	1.64432e-05	0.996818	660830	143	660687	FALSE	FALSE	circulatory system
441.2	Chronic vascular insufficiency of intestine	-11.0106	2779.68	1.65251e-05	0.996839	660910	223	660687	FALSE	FALSE	circulatory system
528.6	Leukoplakia of oral mucosa	-10.6996	2707.03	2.25549e-05	0.996846	682367	251	682116	FALSE	FALSE	digestive
255.13	Medulloadrenal hyperfunction	-11.0655	2823.61	1.56432e-05	0.996873	657056	151	656905	FALSE	FALSE	endocrine/metabolic
189.12	Malignant neoplasm of renal pelvis	-10.2151	2617.76	3.66135e-05	0.996886	700634	384	700250	FALSE	FALSE	neoplasms
394.4	Acute rheumatic heart disease	-11.6858	2996.5	8.41264e-06	0.996888	634128	199	633929	FALSE	FALSE	circulatory system
443.8	Other specified peripheral vascular diseases	-10.6122	2721.28	2.46147e-05	0.996889	661147	460	660687	FALSE	FALSE	circulatory system
425.8	Other cardiomyopathy	-10.5701	2722.89	2.56714e-05	0.996903	682339	328	682011	FALSE	FALSE	circulatory system
159.3	Malignant neoplasm of gallbladder and extrahepatic bile ducts	-10.1945	2637.08	3.73747e-05	0.996916	683982	282	683700	FALSE	FALSE	neoplasms
740.3	Osteoarthrosis involving more than one site, but not specified as generalized	-10.0933	2629.5	4.13559e-05	0.996937	619958	541	619417	FALSE	FALSE	musculoskeletal
379.51	Pigmentary iris degeneration	-11.0642	3013.43	1.56635e-05	0.99707	618653	296	618357	FALSE	FALSE	sense organs
757	Congenital anomalies of the integument	-12.2584	3374.07	4.74503e-06	0.997101	688009	208	687801	FALSE	FALSE	congenital anomalies
939.1	Contact and allergic dermatitis of eyelid	-10.2922	2854.75	3.3897e-05	0.997123	593243	108	593135	FALSE	FALSE	dermatologic
537.1	Lesions of stomach and duodenum	-9.93931	2772.89	4.82407e-05	0.99714	666667	209	666458	FALSE	FALSE	digestive
442.2	Aneurysm of iliac artery	-9.40196	2634.84	8.25621e-05	0.997153	660873	186	660687	FALSE	FALSE	circulatory system
350.5	Abnormal reflex	-11.4756	3248.61	1.03808e-05	0.997182	661111	147	660964	FALSE	FALSE	neurological
426.22	Mobitz II AV block	-9.8926	2824.32	5.05472e-05	0.997205	570998	205	570793	FALSE	FALSE	circulatory system
337.1	Peripheral autonomic neuropathy	-11.4697	3386.77	1.04418e-05	0.997298	610900	482	610418	FALSE	FALSE	neurological
334.21	Amyotrophic Lateral Sclerosis	-11.1999	3453.64	1.36749e-05	0.997413	610767	349	610418	FALSE	FALSE	neurological
530.6	Diverticulum of esophagus, acquired	-9.70879	3002.57	6.07473e-05	0.99742	570419	220	570199	FALSE	FALSE	digestive
816	Cerebral laceration and contusion	-14.0619	4362.6	7.81657e-07	0.997428	678135	447	677688	FALSE	FALSE	injuries & poisonings
599.7	Urethral discharge	-13.0121	4256.52	2.23311e-06	0.997561	598355	95	598260	FALSE	FALSE	genitourinary
729.7	Nontraumatic compartment syndrome	-13.3006	4422.57	1.67353e-06	0.9976	592638	150	592488	FALSE	FALSE	musculoskeletal
159.4	Malignant neoplasm of retroperitoneum and peritoneum	-12.7975	4382.84	2.76767e-06	0.99767	684031	331	683700	FALSE	FALSE	neoplasms
783.1	Postprocedural fever	-13.8941	4761.39	9.24414e-07	0.997672	581747	265	581482	FALSE	FALSE	symptoms
446.5	Giant cell arteritis	-7.9612	2728.83	0.000348734	0.997672	660992	305	660687	FALSE	FALSE	circulatory system
510.2	Lung transplant	-12.928	4436.74	2.42917e-06	0.997675	671415	398	671017	FALSE	FALSE	respiratory
270.34	Alpha-1-antitrypsin deficiency	-12.9514	4452.85	2.37298e-06	0.997679	689597	190	689407	FALSE	FALSE	endocrine/metabolic
368.5	Color vision deficiencies	-13.0962	4559.31	2.05303e-06	0.997708	661315	50	661265	FALSE	FALSE	sense organs
691.1	Ichthyosis congenita	-12.8644	4487.7	2.58848e-06	0.997713	643897	71	643826	FALSE	FALSE	dermatologic
711.2	Reiter's disease	-12.5519	4406.9	3.53823e-06	0.997727	651397	122	651275	FALSE	FALSE	musculoskeletal
259.8	Polyglandular activity in multiple endocrine adenomatosis	-13.2105	4638.71	1.83126e-06	0.997728	657039	134	656905	FALSE	FALSE	endocrine/metabolic
961	Poisoning by other anti-infectives	-13.1282	4611.98	1.98839e-06	0.997729	633261	291	632970	FALSE	FALSE	injuries & poisonings
592.12	Chronic cystitis	-12.5081	4423.46	3.69642e-06	0.997744	594579	338	594241	FALSE	FALSE	genitourinary
870.4	Open wound of nose and sinus	-12.661	4485.34	3.17253e-06	0.997748	632931	189	632742	FALSE	FALSE	injuries & poisonings
133	Arthropod-borne diseases	-12.23	4335.41	4.88197e-06	0.997749	688669	59	688610	FALSE	FALSE	infectious diseases
277.6	Other deficiencies of circulating enzymes	-12.8396	4557.96	2.65368e-06	0.997752	691728	93	691635	FALSE	FALSE	endocrine/metabolic
365.5	Pseudoexfoliation glaucoma	-7.42106	2651.98	0.000598513	0.997767	653266	197	653069	FALSE	FALSE	sense organs
795.8	Abnormal tumor markers	-12.1723	4374.08	5.17178e-06	0.99778	706732	303	706429	FALSE	FALSE	symptoms
737.2	Lordosis (acquired)	-12.5346	4542.1	3.60008e-06	0.997798	644263	50	644213	FALSE	FALSE	musculoskeletal
452.8	Postphlebitic syndrome	-11.9306	4359.41	6.58575e-06	0.997816	639875	142	639733	FALSE	FALSE	circulatory system
971	Poisoning by drugs primarily affecting the autonomic nervous system	-12.6408	4699.31	3.23705e-06	0.997854	633031	61	632970	FALSE	FALSE	injuries & poisonings
258	Iatrogenic endocrine disorders	-12.2801	4597.08	4.64314e-06	0.997869	657058	153	656905	FALSE	FALSE	endocrine/metabolic
446.8	Thrombotic microangiopathy	-12.0175	4505.95	6.03771e-06	0.997872	660823	136	660687	FALSE	FALSE	circulatory system
527.8	Other specified diseases of the salivary glands	-11.7612	4497.95	7.80127e-06	0.997914	682204	88	682116	FALSE	FALSE	digestive
716.8	Palindromic rheumatism	-11.3161	4362.44	1.21757e-05	0.99793	651371	96	651275	FALSE	FALSE	musculoskeletal
444.2	Embolism and thrombosis of abdominal aorta	-11.688	4511.26	8.39404e-06	0.997933	660920	233	660687	FALSE	FALSE	circulatory system
301.1	Schizoid personality disorder	-12.3169	4820.74	4.47525e-06	0.997961	533260	72	533188	FALSE	FALSE	mental disorders
654	Other and unspecified complications of birth; puerperium affecting management of mother	-16.6256	6532.07	6.02002e-08	0.997969	694719	1991	692728	FALSE	FALSE	pregnancy complications
289.1	Myelofibrosis	-11.5533	4554.51	9.60408e-06	0.997976	632987	124	632863	FALSE	FALSE	hematopoietic
285.8	Hemoglobinuria	-11.7209	4621.66	8.12213e-06	0.997976	602061	63	601998	FALSE	FALSE	hematopoietic
781.1	Loss of height	-11.6752	4613.32	8.50201e-06	0.997981	692798	108	692690	FALSE	FALSE	symptoms
695.21	Dermatitis herpetiformis	-11.3774	4500.21	1.14511e-05	0.997983	643903	77	643826	FALSE	FALSE	dermatologic
654.1	Abnormality of organs and soft tissues of pelvis complicating pregnancy, childbirth, or the puerperium	-16.4261	6532.92	7.34905e-08	0.997994	694581	1853	692728	FALSE	FALSE	pregnancy complications
149.3	Cancer of hypopharynx	-10.6113	4258.82	2.46372e-05	0.998012	699892	140	699752	FALSE	FALSE	neoplasms
260.7	Polyphagia	-12.3801	5019.3	4.20128e-06	0.998032	613063	107	612956	FALSE	FALSE	endocrine/metabolic
281.13	Folate-deficiency anemia	-11.2852	4581.35	1.25579e-05	0.998035	602096	98	601998	FALSE	FALSE	hematopoietic
615	Endometriosis	-16.1666	6605.63	9.527e-08	0.998047	672307	2154	670153	FALSE	FALSE	genitourinary
303.31	Gastrointestinal malfunction arising from mental factors	-11.5277	4797.39	9.8538e-06	0.998083	533249	61	533188	FALSE	FALSE	mental disorders
619.1	Noninflammatory disorders of ovary, fallopian tube, and broad ligament	-15.7351	6568.08	1.46662e-07	0.998089	677522	1322	676200	FALSE	FALSE	genitourinary
270.35	Macroglobulinemia	-10.5919	4439.07	2.51179e-05	0.998096	689538	131	689407	FALSE	FALSE	endocrine/metabolic
550.3	Femoral hernia	-10.5834	4436.85	2.53341e-05	0.998097	664724	86	664638	FALSE	FALSE	digestive
624	Symptoms involving female genital tract	-15.4999	6566.23	1.85552e-07	0.998117	671572	1604	669968	FALSE	FALSE	genitourinary
622	Polyp of female genital organs	-15.3057	6494.39	2.25335e-07	0.99812	700268	1904	698364	FALSE	FALSE	genitourinary
306.1	Mental disorders durring/after pregnancy	-16.2828	7031.01	8.48141e-08	0.998152	534526	1338	533188	FALSE	FALSE	mental disorders
622.1	Polyp of corpus uteri	-14.9853	6498.46	3.10424e-07	0.99816	699815	1451	698364	FALSE	FALSE	genitourinary
270.31	Polyclonal hypergammaglobulinemia	-10.2185	4481.35	3.64903e-05	0.998181	689454	47	689407	FALSE	FALSE	endocrine/metabolic
627.3	Postmenopausal atrophic vaginitis	-14.9306	6612.76	3.2787e-07	0.998198	624050	4792	619258	FALSE	FALSE	genitourinary
972.1	Cardiac rhythm regulators causing adverse effects in therapeutic use	-10.4064	4630.72	3.02375e-05	0.998207	633092	122	632970	FALSE	FALSE	injuries & poisonings
731.1	Osteitis deformans [Paget's disease of bone]	-9.71719	4416.19	6.02392e-05	0.998244	617215	154	617061	FALSE	FALSE	musculoskeletal
500.2	Pneumoconiosis	-9.57627	4368.17	6.93553e-05	0.998251	622160	97	622063	FALSE	FALSE	respiratory
394.3	Aortic valve disease	-10.5826	4853.38	2.53525e-05	0.99826	634029	100	633929	FALSE	FALSE	circulatory system
283.21	Hemolytic-uremic syndrome	-15.087	7526.08	2.80402e-07	0.998401	602171	173	601998	FALSE	FALSE	hematopoietic
823	Torus fracture	-14.3915	7437.71	5.62122e-07	0.998456	575690	33	575657	FALSE	FALSE	injuries & poisonings
987	Toxic effect of other gases, fumes, or vapors	-13.8276	7175.25	9.88023e-07	0.998462	703058	142	702916	FALSE	FALSE	injuries & poisonings
164	Cancer of intrathoracic organs	-13.8854	7219.44	9.32454e-07	0.998465	701002	241	700761	FALSE	FALSE	neoplasms
433.32	Moyamoya disease	-13.7006	7129.33	1.12182e-06	0.998467	658370	150	658220	FALSE	FALSE	circulatory system
290.13	Senile dementia	-2.04605	1066.86	0.129244	0.99847	636546	1202	635344	FALSE	FALSE	mental disorders
975	Poisoning by agents primarily acting on the smooth and skeletal muscles and respiratory system	-14.3667	7643.29	5.76243e-07	0.9985	633085	115	632970	FALSE	FALSE	injuries & poisonings
277.8	Carnitine deficiencies	-14.1275	7526.9	7.32018e-07	0.998502	691685	50	691635	FALSE	FALSE	endocrine/metabolic
230	Kaposi's sarcoma	-12.6863	6803.82	3.09311e-06	0.998512	707544	77	707467	FALSE	FALSE	neoplasms
255.22	Mineralocorticoid deficiency	-13.9774	7529.43	8.50528e-07	0.998519	657072	167	656905	FALSE	FALSE	endocrine/metabolic
323.2	Acute (transverse) myelitis	-13.2963	7168.82	1.68064e-06	0.99852	700243	118	700125	FALSE	FALSE	neurological
965.3	Salicylates causing adverse effects in therapeutic use	-14.0655	7637.82	7.78806e-07	0.998531	633096	126	632970	FALSE	FALSE	injuries & poisonings
958.1	Postoperative shock	-13.1057	7135.63	2.03355e-06	0.998535	701357	198	701159	FALSE	FALSE	injuries & poisonings
586.11	Small kidney	-13.6816	7505.38	1.14334e-06	0.998546	632606	36	632570	FALSE	FALSE	genitourinary
706.3	Seborrhea	-12.844	7128.11	2.64185e-06	0.998562	657890	24	657866	FALSE	FALSE	dermatologic
117.3	Blastomycotic infection	-13.2233	7342.84	1.80794e-06	0.998563	641483	105	641378	FALSE	FALSE	infectious diseases
736.1	Acquired deformities of forearm	-13.4721	7512.74	1.4097e-06	0.998569	644289	76	644213	FALSE	FALSE	musculoskeletal
452.1	Iatrogenic pulmonary embolism and infarction	-12.7117	7100.92	3.01572e-06	0.998572	639936	203	639733	FALSE	FALSE	circulatory system
569.1	Toxic gastroenteritis and colitis	-13.3474	7492.04	1.5969e-06	0.998579	662210	160	662050	FALSE	FALSE	digestive
910	Superficial injury, infected	-12.8146	7259.09	2.72088e-06	0.998591	706867	42	706825	FALSE	FALSE	injuries & poisonings
795.81	Elevated carcinoembryonic antigen [CEA]	-12.5227	7136.61	3.64301e-06	0.9986	706544	115	706429	FALSE	FALSE	symptoms
242.31	Thyrotoxic exophthalmos	-12.7341	7270.11	2.94872e-06	0.998602	632548	134	632414	FALSE	FALSE	endocrine/metabolic
696.2	Parapsoriasis	-12.9239	7421.22	2.43896e-06	0.99861	643913	87	643826	FALSE	FALSE	dermatologic
721.8	Other allied disorders of spine	-12.4762	7213.7	3.81636e-06	0.99862	623749	154	623595	FALSE	FALSE	musculoskeletal
371.33	Noninfectious dermatoses of eyelid	-12.841	7462.59	2.64991e-06	0.998627	606803	47	606756	FALSE	FALSE	sense organs
702.4	Degenerative skin disorders	-12.3835	7218.71	4.18724e-06	0.998631	638380	69	638311	FALSE	FALSE	dermatologic
750.15	Congenital anomalies of stomach	-13.7025	8024.44	1.11962e-06	0.998638	677422	33	677389	FALSE	FALSE	congenital anomalies
974	Poisoning by water, mineral, and uric acid metabolism drugs	-12.6713	7444.37	3.14001e-06	0.998642	633103	133	632970	FALSE	FALSE	injuries & poisonings
277.1	Disorders of porphyrin metabolism	-12.7663	7545.4	2.85551e-06	0.99865	691723	88	691635	FALSE	FALSE	endocrine/metabolic
609.11	Azoospermia and oligospermia	-12.0377	7198.15	5.91676e-06	0.998666	653132	23	653109	FALSE	FALSE	genitourinary
522.1	Pulpitis and necrosis of tooth pulp	-12.0916	7268.44	5.60622e-06	0.998673	660666	28	660638	FALSE	FALSE	digestive
145.4	Cancer of the gums	-11.8193	7146.31	7.3609e-06	0.99868	699907	155	699752	FALSE	FALSE	neoplasms
363.4	Choroidal degenerations	-12.2408	7424.64	4.82931e-06	0.998685	653127	58	653069	FALSE	FALSE	sense organs
530.7	Gastroesophageal laceration-hemorrhage syndrome	-13.1607	8011.39	1.92471e-06	0.998689	570321	122	570199	FALSE	FALSE	digestive
272.14	Hyperchylomicronemia	-11.7769	7181.11	7.68022e-06	0.998691	572528	40	572488	FALSE	FALSE	endocrine/metabolic
500.1	Extrinsic allergic alveolitis	-11.8645	7459.19	7.03547e-06	0.998731	622136	73	622063	FALSE	FALSE	respiratory
453	Chronic venous hypertension	-11.121	7022.81	1.47989e-05	0.998737	639807	74	639733	FALSE	FALSE	circulatory system
635.3	Placenta previa and abruptio placenta	-16.7497	10637.8	5.31757e-08	0.998744	679414	909	678505	FALSE	FALSE	pregnancy complications
750.14	Congenital anomalies of esophagus	-12.5838	8051.46	3.42705e-06	0.998753	677428	39	677389	FALSE	FALSE	congenital anomalies
643	Excessive vomiting in pregnancy	-16.608	10706.4	6.12701e-08	0.998762	705137	1005	704132	FALSE	FALSE	pregnancy complications
614.1	Pelvic peritoneal adhesions, female (postoperative) (postinfection)	-16.4578	10854.9	7.11977e-08	0.99879	671358	1205	670153	FALSE	FALSE	genitourinary
636.8	Cervical incompetence	-16.3287	10796.5	8.10124e-08	0.998793	679207	702	678505	FALSE	FALSE	pregnancy complications
446.1	Thromboangiitis obliterans	-11.2952	7491.45	1.24323e-05	0.998797	660719	32	660687	FALSE	FALSE	circulatory system
285.3	Sideroblastic anemia	-11.3806	7559.81	1.14153e-05	0.998799	602048	50	601998	FALSE	FALSE	hematopoietic
220	Benign neoplasm of ovary	-16.1966	10779.7	9.24477e-08	0.998801	660627	1148	659479	FALSE	FALSE	neoplasms
643.1	Hyperemesis gravidarum	-15.8219	10671.4	1.34472e-07	0.998817	704695	563	704132	FALSE	FALSE	pregnancy complications
286.3	Coagulation defects complicating pregnancy or postpartum	-16.3445	11063.4	7.97429e-08	0.998821	650313	475	649838	FALSE	FALSE	hematopoietic
261.1	Vitamin A deficiency	-12.1443	8274.47	5.31879e-06	0.998829	613081	125	612956	FALSE	FALSE	endocrine/metabolic
614.54	Abscess or ulceration of vulva	-15.8548	10862	1.30125e-07	0.998835	670707	554	670153	FALSE	FALSE	genitourinary
795	Other and nonspecific abnormal cytological, histological and immunological findings	-15.6878	10794.8	1.5377e-07	0.99884	706894	465	706429	FALSE	FALSE	symptoms
627.4	Premenopausal menorrhagia	-15.7267	10935.4	1.47909e-07	0.998853	619878	620	619258	FALSE	FALSE	genitourinary
622.2	Mucous polyp of cervix	-15.0831	10680	2.81522e-07	0.998873	698842	478	698364	FALSE	FALSE	genitourinary
327.72	Sleep related leg cramps	-12.2111	8698.81	4.97472e-06	0.99888	609835	145	609690	FALSE	FALSE	neurological
618.2	Uterine/Uterovaginal prolapse	-14.8357	10786	3.60527e-07	0.998903	700695	1548	699147	FALSE	FALSE	genitourinary
389.3	Degenerative and vascular disorders of ear	-11.391	8419.95	1.12972e-05	0.998921	641967	198	641769	FALSE	FALSE	sense organs
182	Malignant neoplasm of uterus	-14.1452	10774.3	7.19172e-07	0.998952	669451	1241	668210	FALSE	FALSE	neoplasms
618.6	Vaginal enterocele, congenital or acquired	-13.9142	10731.1	9.05983e-07	0.998965	700145	998	699147	FALSE	FALSE	genitourinary
986	Toxic effect of carbon monoxide	-14.779	11416.6	3.81574e-07	0.998967	703010	94	702916	FALSE	FALSE	injuries & poisonings
983	Toxic effect of corrosive aromatics, acids, and caustic alkalis	-14.735	11529.7	3.98738e-07	0.99898	703004	88	702916	FALSE	FALSE	injuries & poisonings
618.5	Prolapse of vaginal vault after hysterectomy	-13.6088	10750	1.2296e-06	0.99899	700559	1412	699147	FALSE	FALSE	genitourinary
260.21	Kwashiorkor	-10.4661	8294.15	2.84864e-05	0.998993	613087	131	612956	FALSE	FALSE	endocrine/metabolic
716.2	Unspecified monoarthritis	-14.6602	11763	4.29688e-07	0.999006	651359	84	651275	FALSE	FALSE	musculoskeletal
981	Toxic effect of (non-ethyl) alcohol and petroleum and other solvents	-14.4961	11750.6	5.06339e-07	0.999016	702987	71	702916	FALSE	FALSE	injuries & poisonings
187.8	Neoplasm of uncertain behavior of male genital organs	-13.7181	11122	1.10235e-06	0.999016	695743	61	695682	FALSE	FALSE	neoplasms
218.2	Other benign neoplasm of uterus	-13.3673	10885.1	1.56545e-06	0.99902	669863	90	669773	FALSE	FALSE	neoplasms
8.51	Intestinal e.coli	-14.6379	11950.5	4.39367e-07	0.999023	681860	46	681814	FALSE	FALSE	infectious diseases
609.2	Abnormal spermatozoa	-13.9082	11373.4	9.1145e-07	0.999024	653232	123	653109	FALSE	FALSE	genitourinary
972.6	Antihypertensive agents causing adverse effects	-15.3178	12529	2.22625e-07	0.999025	633074	104	632970	FALSE	FALSE	injuries & poisonings
985	Toxic effect of other metals	-14.2295	11849.5	6.61017e-07	0.999042	702987	71	702916	FALSE	FALSE	injuries & poisonings
8.7	Intestinal infection due to protozoa	-14.1128	11761.5	7.42815e-07	0.999043	681871	57	681814	FALSE	FALSE	infectious diseases
794	Abnormal results of other function studies (bladder, pancreas, placenta, spleen, etc)	-13.9899	11726.8	8.39975e-07	0.999048	707149	95	707054	FALSE	FALSE	symptoms
905	Late effects of musculoskeletal and connective tissue injuries	-14.0104	11757.1	8.22934e-07	0.999049	701049	59	700990	FALSE	FALSE	injuries & poisonings
187.1	Malignant neoplasm of unspecified male genital organ	-13.1669	11062.7	1.91289e-06	0.99905	695827	145	695682	FALSE	FALSE	neoplasms
729.1	Rheumatism, unspecified and fibrositis	-13.431	11295.6	1.46889e-06	0.999051	592538	50	592488	FALSE	FALSE	musculoskeletal
973	Poisoning by agents primarily affecting the gastrointestinal system	-14.8293	12506.2	3.62825e-07	0.999054	633021	51	632970	FALSE	FALSE	injuries & poisonings
521.4	Tooth complications likely association with other diseases	-14.1317	11919.9	7.28923e-07	0.999054	660693	55	660638	FALSE	FALSE	digestive
275.2	Disorders of copper metabolism	-14.2362	12087.3	6.56593e-07	0.99906	681500	68	681432	FALSE	FALSE	endocrine/metabolic
790	Nonspecific findings on examination of blood	-13.6657	11700.6	1.16163e-06	0.999068	695022	87	694935	FALSE	FALSE	symptoms
962.3	Hormones and synthetic substitutes causing adverse effects in therapeutic use	-14.6998	12641.8	4.13021e-07	0.999072	633014	44	632970	FALSE	FALSE	injuries & poisonings
70.1	Viral hepatitis A	-14.4936	12601.5	5.07564e-07	0.999082	585524	88	585436	FALSE	FALSE	infectious diseases
976	Poisoning by agents primarily affecting skin & mucous membrane, ophthalmological, otorhinolaryngological, & dental drugs	-14.3985	12692.3	5.5824e-07	0.999095	633004	34	632970	FALSE	FALSE	injuries & poisonings
694.3	Vascular disorders of skin	-13.5689	12077.2	1.27962e-06	0.999104	643905	79	643826	FALSE	FALSE	dermatologic
446.6	Polyarteritis nodosa	-13.6664	12244.7	1.16077e-06	0.999109	660784	97	660687	FALSE	FALSE	circulatory system
735.22	Claw toe (acquired)	-13.5757	12238.1	1.27098e-06	0.999115	644320	107	644213	FALSE	FALSE	musculoskeletal
984	Toxic effect of lead and its compounds (including fumes)	-12.9824	11915.4	2.30052e-06	0.999131	702936	20	702916	FALSE	FALSE	injuries & poisonings
229.1	Benign neoplasm of lymph nodes	-12.7674	11798.4	2.85219e-06	0.999137	705261	37	705224	FALSE	FALSE	neoplasms
446.7	Takayasu's disease	-13.3575	12345.3	1.58097e-06	0.999137	660731	44	660687	FALSE	FALSE	circulatory system
145.5	Cancer of the mouth floor	-12.6388	11733.7	3.24373e-06	0.999141	699882	130	699752	FALSE	FALSE	neoplasms
526.8	Exostosis of jaw	-11.9987	11926.4	6.15212e-06	0.999197	660687	49	660638	FALSE	FALSE	digestive
145.1	Cancer of lip	-11.5042	11439.9	1.00881e-05	0.999198	699798	46	699752	FALSE	FALSE	neoplasms
251.8	Abnormality of secretion of glucagon or gastrin	-12.3328	12567.7	4.40477e-06	0.999217	656936	31	656905	FALSE	FALSE	endocrine/metabolic
626.15	Infertility, female, associated with anovulation	-17.2591	17949	3.19487e-08	0.999233	619662	404	619258	FALSE	FALSE	genitourinary
634.3	Ectopic pregnancy	-16.8867	17749.9	4.63646e-08	0.999241	678947	442	678505	FALSE	FALSE	pregnancy complications
626.4	Premenstrual tension syndromes	-16.8743	17976.5	4.69444e-08	0.999251	619680	422	619258	FALSE	FALSE	genitourinary
654.2	Rhesus isoimmunization in pregnancy	-16.7227	17861	5.46312e-08	0.999253	693016	288	692728	FALSE	FALSE	pregnancy complications
444.5	Atheroembolism	-11.5189	12313.3	9.94042e-06	0.999254	660719	32	660687	FALSE	FALSE	circulatory system
647.3	Major puerperal infection	-16.3853	17795.8	7.6549e-08	0.999265	698959	242	698717	FALSE	FALSE	pregnancy complications
603.2	Spermatocele	-17.3768	19018.6	2.84009e-08	0.999271	653598	489	653109	FALSE	FALSE	genitourinary
556.11	Angiodysplasia of intestine (without mention of hemorrhage)	-12.0428	13220.6	5.88659e-06	0.999273	592501	121	592380	FALSE	FALSE	digestive
610.2	Fibroadenosis of breast	-16.1427	17787	9.75691e-08	0.999276	663630	348	663282	FALSE	FALSE	genitourinary
221	Benign neoplasm of other female genital organs	-15.7439	17751.8	1.45384e-07	0.999292	658755	311	658444	FALSE	FALSE	neoplasms
614.4	Inflammatory diseases of uterus, except cervix	-15.8712	17906.6	1.28007e-07	0.999293	670342	189	670153	FALSE	FALSE	genitourinary
601.11	Acute prostatitis	-16.2528	18564.6	8.7394e-08	0.999301	672938	547	672391	FALSE	FALSE	genitourinary
604.3	Peyronie's disease	-16.0237	18971	1.09902e-07	0.999326	653582	473	653109	FALSE	FALSE	genitourinary
258.1	Postablative ovarian failure	-14.9865	18395.8	3.10071e-07	0.99935	657133	228	656905	FALSE	FALSE	endocrine/metabolic
624.1	Dystrophy of female genital tract	-14.0125	17734.7	8.21219e-07	0.99937	670154	186	669968	FALSE	FALSE	genitourinary
259.1	Nonspecific abnormal results of other endocrine function study	-15.2488	20257.5	2.38525e-07	0.999399	656939	34	656905	FALSE	FALSE	endocrine/metabolic
277.2	Other disorders of purine and pyrimidine metabolism	-14.527	20157.9	4.90902e-07	0.999425	691658	23	691635	FALSE	FALSE	endocrine/metabolic
527.1	Hypertrophy of salivary gland	-14.2293	19756.7	6.61114e-07	0.999425	682160	44	682116	FALSE	FALSE	digestive
960.1	Adverse effects of antibacterials (not penicillins)	-14.868	20691.2	3.49065e-07	0.999427	632994	24	632970	FALSE	FALSE	injuries & poisonings
795.82	Elevated cancer antigen 125 [CA 125]	-12.638	18030.8	3.24614e-06	0.999441	706469	40	706429	FALSE	FALSE	symptoms
592.21	Urethral syndrome	-13.3311	19450.2	1.62326e-06	0.999453	594267	26	594241	FALSE	FALSE	genitourinary
676	Other disorders of the breast associated with childbirth and disorders of lactation	-16.1655	29299.1	9.53719e-08	0.99956	704106	59	704047	FALSE	FALSE	pregnancy complications
620.1	Dysplasia of cervix	-15.2491	28591.7	2.3844e-07	0.999574	698429	65	698364	FALSE	FALSE	genitourinary
261.3	Vitamin C deficiencies	-14.4195	35686.3	5.46615e-07	0.999678	612978	22	612956	FALSE	FALSE	endocrine/metabolic
626.21	Mittelschmerz	-16.6577	48877.9	5.82979e-08	0.999728	619296	38	619258	FALSE	FALSE	genitourinary
222	Benign neoplasm of male genital organs	-16.841	49426.7	4.85342e-08	0.999728	695741	59	695682	FALSE	FALSE	neoplasms
624.2	Atrophy of female genital tract	-14.3317	47453	5.96764e-07	0.999759	669998	30	669968	FALSE	FALSE	genitourinary
31.1	Leprosy	NA	NA	NA	NA	654552	3	654549	NA	NA	infectious diseases
117.2	Coccidioidomycosis	NA	NA	NA	NA	641393	15	641378	NA	NA	infectious diseases
244.3	Iodine hypothyroidism	NA	NA	NA	NA	632425	11	632414	NA	NA	endocrine/metabolic
256.1	Hyperestrogenism	NA	NA	NA	NA	656924	19	656905	NA	NA	endocrine/metabolic
300.2	Generalized anxiety & phobic disorders	NA	NA	NA	NA	533188	NA	NA	NA	NA	mental disorders
324.1	Jakob-Creutzfeldt disease	NA	NA	NA	NA	700129	4	700125	NA	NA	neurological
368.7	Disorders of accommodation	NA	NA	NA	NA	661279	14	661265	NA	NA	sense organs
521.2	Dental abrasion, erosion and attrition	NA	NA	NA	NA	660651	13	660638	NA	NA	digestive
592.3	Urethral stricture due to infecton	NA	NA	NA	NA	594256	15	594241	NA	NA	genitourinary
602.3	Dysplasia of prostate	NA	NA	NA	NA	672401	10	672391	NA	NA	genitourinary
604.2	Vascular disorders of penis	NA	NA	NA	NA	653112	3	653109	NA	NA	genitourinary
710.2	Periostitis	NA	NA	NA	NA	651283	8	651275	NA	NA	musculoskeletal
710.3	Osteopathy resulting from poliomyelitis	NA	NA	NA	NA	651281	6	651275	NA	NA	musculoskeletal
716.3	Kaschin-Beck disease	NA	NA	NA	NA	651281	6	651275	NA	NA	musculoskeletal
722.3	Schmorl's nodes	NA	NA	NA	NA	623608	13	623595	NA	NA	musculoskeletal
790.9	Abnormal arterial blood gases	NA	NA	NA	NA	694943	8	694935	NA	NA	symptoms
957	Injury to other and unspecified nerves	NA	NA	NA	NA	706081	17	706064	NA	NA	injuries & poisonings
960.3	Poisoning by antifungal antibiotics	NA	NA	NA	NA	632979	9	632970	NA	NA	injuries & poisonings
965.2	Antirheumatics causing adverse effects in therapeutic use	NA	NA	NA	NA	632981	11	632970	NA	NA	injuries & poisonings
972.2	Antilipemic and antiarteriosclerotic drugs causing adverse effects in therapeutic use	NA	NA	NA	NA	632978	8	632970	NA	NA	injuries & poisonings
512.3	Abnormal chest sounds	NA	NA	NA	NA	471427	NA	NA	NA	NA	respiratory
598.4	Other cells and casts in urine	NA	NA	NA	NA	703097	NA	NA	NA	NA	genitourinary

## Sheet: 16pDupPheWAS
phenotype	description	beta	SE	OR	p	n_total	n_cases	n_controls	bonferroni	fdr	group
758.1	Chromosomal anomalies	4.73322	0.411548	113.661	1.30365e-30	691570	2996	688574	TRUE	TRUE	congenital anomalies
758	Chromosomal anomalies and genetic disorders	4.62055	0.408316	101.55	1.09194e-29	692112	3538	688574	TRUE	TRUE	congenital anomalies
264.9	Lack of normal physiological development, unspecified	3.26736	0.411014	26.2419	1.87264e-15	620698	7079	613619	TRUE	TRUE	endocrine/metabolic
264	Lack of normal physiological development	2.8598	0.36598	17.458	5.53623e-15	630784	17165	613619	TRUE	TRUE	endocrine/metabolic
759	Other and unspecified congenital anomalies	3.88817	0.501233	48.8216	8.68136e-15	692742	4168	688574	TRUE	TRUE	congenital anomalies
514	Abnormal findings examination of lungs	3.32777	0.443157	27.8762	5.94716e-14	693385	7759	685626	TRUE	TRUE	respiratory
429.9	Cardiac complications, not elsewhere classified	4.52119	0.607261	91.9445	9.67938e-14	652478	1226	651252	TRUE	TRUE	circulatory system
315	Develomental delays and disorders	2.81127	0.384188	16.6311	2.5275e-13	662281	15710	646571	TRUE	TRUE	mental disorders
264.3	Delayed milestones	3.08116	0.431202	21.7837	8.96565e-13	619442	5823	613619	TRUE	TRUE	endocrine/metabolic
313.3	Autism	3.13007	0.440907	22.8755	1.2552e-12	652467	5896	646571	TRUE	TRUE	mental disorders
350.2	Abnormality of gait	2.9589	0.447251	19.2767	3.69697e-11	676471	14375	662096	TRUE	TRUE	neurological
350	Abnormal movement	2.43667	0.376603	11.4349	9.79255e-11	686685	24589	662096	TRUE	TRUE	neurological
313	Pervasive developmental disorders	2.49645	0.393881	12.1393	2.32646e-10	668873	22302	646571	TRUE	TRUE	mental disorders
747.12	Valvular heart disease/ heart chambers	2.50733	0.402414	12.2721	4.64294e-10	686527	4919	681608	TRUE	TRUE	congenital anomalies
747.1	Cardiac congenital anomalies	2.12184	0.341848	8.34646	5.40216e-10	698285	16677	681608	TRUE	TRUE	congenital anomalies
513.8	Disorders of diaphragm	4.47167	0.734161	87.503	1.12303e-09	682759	765	681994	TRUE	TRUE	respiratory
747	Cardiac and circulatory congenital anomalies	2.0584	0.341543	7.8334	1.67287e-09	699823	18215	681608	TRUE	TRUE	congenital anomalies
694.3	Vascular disorders of skin	6.15189	1.04336	469.602	3.71965e-09	645125	79	645046	TRUE	TRUE	dermatologic
264.2	Failure to thrive (childhood)	2.69262	0.480244	14.7703	2.06141e-08	619139	5520	613619	TRUE	TRUE	endocrine/metabolic
333.8	Other degenerative diseases of the basal ganglia	6.27776	1.12861	532.594	2.66082e-08	611821	466	611355	TRUE	TRUE	neurological
345.3	Convulsions	2.10701	0.380002	8.22359	2.94409e-08	633405	22050	611355	TRUE	TRUE	neurological
345	Epilepsy, recurrent seizures, convulsions	2.03072	0.36719	7.61955	3.1946e-08	638020	26665	611355	TRUE	TRUE	neurological
747.11	Cardiac shunt/ heart septal defect	2.11145	0.381947	8.26018	3.23677e-08	690406	8798	681608	TRUE	TRUE	congenital anomalies
292.5	Transient alteration of awareness	2.90295	0.530182	18.2279	4.36535e-08	638554	2193	636361	TRUE	TRUE	mental disorders
443.8	Other specified peripheral vascular diseases	5.71246	1.05505	302.614	6.1503e-08	662298	462	661836	TRUE	TRUE	circulatory system
292	Neurological disorders	2.24818	0.416464	9.4705	6.72922e-08	664307	27946	636361	TRUE	TRUE	mental disorders
429	Ill-defined descriptions and complications of heart disease	3.25479	0.602941	25.9141	6.73179e-08	656022	4770	651252	TRUE	TRUE	circulatory system
315.3	Mental retardation	3.37916	0.644975	29.3462	1.61258e-07	649438	2867	646571	TRUE	TRUE	mental disorders
747.13	Congenital anomalies of great vessels	2.10364	0.406552	8.19592	2.28719e-07	686369	4761	681608	TRUE	TRUE	congenital anomalies
427.5	Arrhythmia (cardiac) NOS	2.78274	0.538261	16.1633	2.34251e-07	584592	13094	571498	TRUE	TRUE	circulatory system
429.1	Heart transplant/surgery	3.1095	0.601576	22.4098	2.35444e-07	653535	2283	651252	TRUE	TRUE	circulatory system
315.2	Speech and language disorder	2.3468	0.461991	10.452	3.77948e-07	655982	9411	646571	TRUE	TRUE	mental disorders
532	Dysphagia	2.2707	0.447377	9.68623	3.86284e-07	591264	20255	571009	TRUE	TRUE	digestive
41	Bacterial infection NOS	2.07758	0.414765	7.98512	5.46967e-07	677264	21665	655599	TRUE	TRUE	infectious diseases
331.9	Cerebral degeneration, unspecified	5.38506	1.07531	218.123	5.50205e-07	612197	842	611355	TRUE	TRUE	neurological
428.1	Congestive heart failure (CHF) NOS	2.96152	0.626005	19.3273	2.2361e-06	672234	20982	651252	TRUE	TRUE	circulatory system
416	Cardiomegaly	2.48749	0.5311	12.031	2.81801e-06	672606	15587	657019	TRUE	TRUE	circulatory system
343	Infantile cerebral palsy	2.50442	0.547851	12.2365	4.8458e-06	614875	3520	611355	TRUE	TRUE	neurological
426.9	Cardiac pacemaker/device in situ	3.5378	0.78711	34.3911	6.96789e-06	580613	9115	571498	TRUE	TRUE	circulatory system
509.3	Pulmonary insufficiency or respiratory failure following trauma and surgery	2.7071	0.605949	14.9858	7.91207e-06	629048	6277	622771	TRUE	TRUE	respiratory
561	Symptoms involving digestive system	1.90914	0.439815	6.74728	1.41976e-05	607198	13796	593402	TRUE	TRUE	digestive
327.41	Organic or persistent insomnia	3.1005	0.728535	22.2091	2.083e-05	613169	2433	610736	TRUE	TRUE	neurological
751.3	Obstructive genitourinary defect	2.27572	0.535457	9.73491	2.13728e-05	679824	1454	678370	TRUE	TRUE	congenital anomalies
313.1	Attention deficit hyperactivity disorder	2.1148	0.500093	8.28795	2.34924e-05	662431	15860	646571	TRUE	TRUE	mental disorders
704.12	Telogen effluvium	4.34954	1.02957	77.4427	2.39357e-05	675553	542	675011	TRUE	TRUE	dermatologic
389	Hearing loss	1.55638	0.372013	4.74162	2.86847e-05	676009	33246	642763	FALSE	TRUE	sense organs
771	Musculoskeletal symptoms referable to limbs	3.01777	0.726077	20.4456	3.2349e-05	670718	2973	667745	FALSE	TRUE	symptoms
346.2	Nonspecific abnormal results of function study of brain and central nervous system	4.2693	1.02776	71.4713	3.26719e-05	611575	220	611355	FALSE	TRUE	neurological
446.9	Arteritis NOS	4.22635	1.01806	68.4665	3.30486e-05	662496	660	661836	FALSE	TRUE	circulatory system
503	Pulmonary congestion and hypostasis	2.49789	0.603186	12.1568	3.45565e-05	628333	5562	622771	FALSE	TRUE	respiratory
346	Abnormal findings on study of brain and/or nervous system	4.23511	1.02651	69.0695	3.69568e-05	611943	588	611355	FALSE	TRUE	neurological
428	Congestive heart failure; nonhypertensive	2.56964	0.623001	13.0612	3.71349e-05	679035	27783	651252	FALSE	TRUE	circulatory system
580.13	Acute glomerulonephritis, NOS	4.19758	1.02057	66.525	3.90602e-05	633803	180	633623	FALSE	TRUE	genitourinary
346.1	Nonspecific abnormal findings on radiological and other examination of skull and head	4.16176	1.02797	64.1844	5.15395e-05	612225	870	611355	FALSE	TRUE	neurological
8.6	Viral Enteritis	2.12348	0.52828	8.36016	5.8295e-05	685892	2838	683054	FALSE	TRUE	infectious diseases
395.3	Nonrheumatic tricuspid valve disorders	4.08234	1.01806	59.2838	6.07384e-05	636238	1590	634648	FALSE	TRUE	circulatory system
376	Disorders of the orbit	4.06661	1.01779	58.3585	6.45562e-05	619760	286	619474	FALSE	TRUE	sense organs
276.6	Fluid overload	2.96676	0.742939	19.4289	6.51653e-05	600644	7320	593324	FALSE	TRUE	endocrine/metabolic
8	Intestinal infection	2.09305	0.52554	8.10959	6.81482e-05	689493	6439	683054	FALSE	TRUE	infectious diseases
414	Other forms of chronic heart disease	2.96569	0.749633	19.4081	7.61557e-05	634603	8230	626373	FALSE	TRUE	circulatory system
509	Respiratory failure, insufficiency, arrest	1.90002	0.48107	6.686	7.82932e-05	647511	24740	622771	FALSE	TRUE	respiratory
334.1	Spinocerebellar disease	4.04335	1.02449	57.017	7.92345e-05	612035	680	611355	FALSE	TRUE	neurological
291.1	Transient mental disorders due to conditions classified elsewhere	4.01959	1.01951	55.6784	8.05765e-05	636784	423	636361	FALSE	TRUE	mental disorders
264.1	Short stature	2.31929	0.605363	10.1684	0.000127504	618236	4617	613619	FALSE	TRUE	endocrine/metabolic
509.8	Dependence on respirator [Ventilator] or supplemental oxygen	2.77021	0.729917	15.9619	0.000147506	626534	3763	622771	FALSE	TRUE	respiratory
350.1	Abnormal involuntary movements	2.27669	0.603443	9.74442	0.000161397	669836	7740	662096	FALSE	TRUE	neurological
112.3	Candidiasis of skin and nails	2.68625	0.725189	14.6765	0.000212057	644173	1618	642555	FALSE	TRUE	infectious diseases
428.3	Heart failure with reduced EF [Systolic or combined heart failure]	2.75574	0.744348	15.7327	0.000213716	661099	9847	651252	FALSE	TRUE	circulatory system
327.31	Central/nonobstroctive sleep apnea	3.74342	1.01933	42.2421	0.00024025	611255	519	610736	FALSE	TRUE	neurological
599.2	Retention of urine	2.69848	0.735051	14.8571	0.000241468	606801	7448	599353	FALSE	TRUE	genitourinary
425.1	Primary/intrinsic cardiomyopathies	2.69337	0.739238	14.7814	0.000269015	693188	9995	683193	FALSE	TRUE	circulatory system
290.2	Delirium due to conditions classified elsewhere	3.70449	1.03276	40.6293	0.00033452	638514	2153	636361	FALSE	TRUE	mental disorders
569	Other disorders of intestine	2.12992	0.598609	8.41418	0.000373525	671647	8440	663207	FALSE	TRUE	digestive
592.11	Acute cystitis	2.63646	0.741657	13.9637	0.000378236	599163	3824	595339	FALSE	TRUE	genitourinary
425	Cardiomyopathy	2.61646	0.739671	13.6872	0.000404197	694385	11192	683193	FALSE	TRUE	circulatory system
290	Delirium dementia and amnestic and other cognitive disorders	3.98416	1.13122	53.7401	0.000428284	644540	8179	636361	FALSE	TRUE	mental disorders
337	Disorders of the autonomic nervous system	3.61608	1.02886	37.1913	0.000440319	613047	1692	611355	FALSE	TRUE	neurological
709.7	Unspecified diffuse connective tissue disease	3.58832	1.02345	36.1732	0.000454693	641447	787	640660	FALSE	TRUE	dermatologic
513	Respiratory abnormalities	1.83359	0.525456	6.25631	0.000483882	689975	7981	681994	FALSE	TRUE	respiratory
289.8	Polycythemia, secondary	3.52085	1.01789	33.8132	0.000542223	633313	948	632365	FALSE	TRUE	hematopoietic
348.8	Encephalopathy, not elsewhere classified	2.55465	0.739769	12.8668	0.000553763	617157	5802	611355	FALSE	TRUE	neurological
736.5	Acquired deformities of knee	3.52312	1.02256	33.89	0.000570265	645430	125	645305	FALSE	TRUE	musculoskeletal
348	Other conditions of brain	2.10073	0.614828	8.17211	0.000633686	622641	11286	611355	FALSE	TRUE	neurological
782.6	Pallor and flushing	3.38965	1.02011	29.6554	0.000891112	658257	1028	657229	FALSE	TRUE	symptoms
797.1	Cardiogenic shock	3.37297	1.01736	29.1649	0.000915033	701437	1502	699935	FALSE	TRUE	symptoms
427.8	Sinoatrial node dysfunction (Bradycardia)	3.84914	1.16538	46.9526	0.000956862	578047	6549	571498	FALSE	TRUE	circulatory system
362.7	Hereditary retinal dystrophies	3.31672	1.01358	27.5697	0.00106683	652428	903	651525	FALSE	TRUE	sense organs
508	Pulmonary collapse; interstitial and compensatory emphysema	1.74463	0.533211	5.72376	0.00106819	650648	27877	622771	FALSE	TRUE	respiratory
694	Dyschromia and Vitiligo	2.34841	0.727724	10.469	0.00125066	651591	6545	645046	FALSE	TRUE	dermatologic
345.1	Epilepsy	1.75092	0.543431	5.75991	0.0012731	623128	11773	611355	FALSE	TRUE	neurological
459.9	Circulatory disease NEC	3.27142	1.02337	26.3488	0.00139005	664244	2717	661527	FALSE	TRUE	circulatory system
967	Adverse effects of sedatives or other central nervous system depressants and anesthetics	3.17538	1.01621	23.9359	0.00177975	634697	638	634059	FALSE	TRUE	injuries & poisonings
228	Hemangioma and lymphangioma, any site	2.25999	0.724322	9.58296	0.00180765	700377	3678	696699	FALSE	TRUE	neoplasms
427	Cardiac dysrhythmias	1.39635	0.447969	4.04041	0.00182662	648830	77332	571498	FALSE	TRUE	circulatory system
592.1	Cystitis	2.30176	0.738913	9.99173	0.00183908	601662	6323	595339	FALSE	TRUE	genitourinary
590	Pyelonephritis	2.26593	0.733815	9.64011	0.00201589	599277	3938	595339	FALSE	TRUE	genitourinary
426.91	Cardiac pacemaker in situ	3.38126	1.0954	29.4077	0.00202332	577450	5952	571498	FALSE	TRUE	circulatory system
696.42	Psoriatic arthropathy	3.09392	1.0171	22.0633	0.00235094	633437	1714	631723	FALSE	TRUE	dermatologic
395	Heart valve disorders	2.20936	0.727249	9.10991	0.00238176	655135	20487	634648	FALSE	TRUE	circulatory system
513.3	Hypoventilation	1.81999	0.600901	6.1718	0.00245554	685487	3493	681994	FALSE	TRUE	respiratory
333.4	Torsion dystonia	3.09736	1.02692	22.1394	0.00255988	614266	2911	611355	FALSE	TRUE	neurological
362	Other retinal disorders	2.20853	0.736214	9.10233	0.00270115	670351	18826	651525	FALSE	TRUE	sense organs
536	Disorders of function of stomach	2.1773	0.727147	8.82246	0.00275072	673180	5572	667608	FALSE	TRUE	digestive
585.31	Renal dialysis	3.02469	1.02838	20.5877	0.00326932	637633	4010	633623	FALSE	FALSE	genitourinary
695.9	Unspecified erythematous condition	2.97644	1.01459	19.6178	0.00335026	645892	846	645046	FALSE	FALSE	dermatologic
130	Spirochetal infection	2.97087	1.01603	19.5089	0.00345548	690185	314	689871	FALSE	FALSE	infectious diseases
592	Cystitis and urethritis	2.14072	0.735618	8.50556	0.00361314	602146	6807	595339	FALSE	FALSE	genitourinary
472	Chronic pharyngitis and nasopharyngitis	1.38498	0.477593	3.99473	0.0037327	527770	12471	515299	FALSE	FALSE	respiratory
38.3	Bacteremia	2.1122	0.730139	8.26643	0.00381729	662689	7090	655599	FALSE	FALSE	infectious diseases
595	Hydronephrosis	1.72107	0.598439	5.59052	0.00402836	686446	6322	680124	FALSE	FALSE	genitourinary
426	Cardiac conduction disorders	2.15328	0.749831	8.61306	0.00408286	589073	17575	571498	FALSE	FALSE	circulatory system
509.1	Respiratory failure	1.73252	0.604018	5.65487	0.00412659	639677	16906	622771	FALSE	FALSE	respiratory
352.2	Facial nerve disorders [CN7]	2.88912	1.01332	17.9774	0.00435631	662443	1649	660794	FALSE	FALSE	neurological
276	Disorders of fluid, electrolyte, and acid-base balance	1.2608	0.445192	3.52823	0.00462537	648491	55167	593324	FALSE	FALSE	endocrine/metabolic
327	Sleep disorders	1.34413	0.477234	3.83486	0.00485492	640312	29576	610736	FALSE	FALSE	neurological
295.2	Paranoid disorders	2.85978	1.01677	17.4577	0.00491397	535376	1218	534158	FALSE	FALSE	mental disorders
457.3	Encounter for long-term (current) use of aspirin	2.87226	1.02556	17.677	0.00509972	644799	3924	640875	FALSE	FALSE	circulatory system
580.1	Glomerulonephritis	2.847	1.01738	17.2361	0.00513636	634914	1291	633623	FALSE	FALSE	genitourinary
292.3	Memory loss	2.90974	1.04077	18.352	0.00517775	642914	6553	636361	FALSE	FALSE	mental disorders
458.9	Hypotension NOS	2.04549	0.731718	7.73297	0.00518248	675243	13716	661527	FALSE	FALSE	circulatory system
450	Noninfectious disorders of lymphatic channels	2.82524	1.01502	16.865	0.00537849	706807	2774	704033	FALSE	FALSE	circulatory system
656.4	Hemorrhage of fetus or newborn	1.72196	0.622103	5.59551	0.00564062	682006	1262	680744	FALSE	FALSE	pregnancy complications
443	Peripheral vascular disease	2.88812	1.05332	17.9595	0.00610836	670703	8867	661836	FALSE	FALSE	circulatory system
276.5	Hypovolemia	1.31327	0.479894	3.71831	0.00620813	619987	26663	593324	FALSE	FALSE	endocrine/metabolic
428.4	Heart failure with preserved EF [Diastolic heart failure]	2.79743	1.03438	16.4024	0.00684208	658537	7285	651252	FALSE	FALSE	circulatory system
591	Urinary tract infection	1.30909	0.486603	3.70279	0.00713974	638391	43052	595339	FALSE	FALSE	genitourinary
270.3	Disorders of plasma protein metabolism	2.73061	1.01583	15.3423	0.00718696	693830	3127	690703	FALSE	FALSE	endocrine/metabolic
473.3	Paralysis/spasm of vocal cords or larynx	2.73048	1.01675	15.3402	0.00724212	517640	2341	515299	FALSE	FALSE	respiratory
292.4	Altered mental status	1.96794	0.733144	7.15595	0.00726922	649881	13520	636361	FALSE	FALSE	mental disorders
457	Encounter for long-term (current) use of anticoagulants, antithrombotics, aspirin	2.74838	1.027	15.6173	0.00744793	645586	4711	640875	FALSE	FALSE	circulatory system
656.3	Endocrine and metabolic disturbances of fetus and newborn	1.2932	0.484835	3.64444	0.0076462	683293	2549	680744	FALSE	FALSE	pregnancy complications
279.11	Deficiency of humoral immunity	2.70002	1.01372	14.88	0.00773353	687700	1055	686645	FALSE	FALSE	endocrine/metabolic
270.38	Other specified disorders of plasma protein metabolism	2.69327	1.01296	14.78	0.00784179	691489	786	690703	FALSE	FALSE	endocrine/metabolic
304	Adjustment reaction	1.40109	0.530072	4.05964	0.00821226	547361	13203	534158	FALSE	FALSE	mental disorders
395.2	Nonrheumatic aortic valve disorders	2.67949	1.01522	14.5776	0.00830742	644313	9665	634648	FALSE	FALSE	circulatory system
530.11	GERD	1.17682	0.446851	3.24403	0.00844907	628378	57369	571009	FALSE	FALSE	digestive
427.3	Other specified cardiac dysrhythmias	1.90276	0.734393	6.70437	0.00957172	584678	13180	571498	FALSE	FALSE	circulatory system
753	Congenital anomalies of the eye	1.86237	0.728288	6.439	0.010552	697392	1790	695602	FALSE	FALSE	congenital anomalies
586	Other disorders of the kidney and ureters	1.53077	0.600823	4.62173	0.010841	653299	19676	633623	FALSE	FALSE	genitourinary
41.9	Infection with drug-resistant microorganisms	2.58782	1.01756	13.3008	0.0109856	658006	2407	655599	FALSE	FALSE	infectious diseases
458	Hypotension	1.85943	0.731823	6.42005	0.0110594	678630	17103	661527	FALSE	FALSE	circulatory system
635.3	Placenta previa and abruptio placenta	2.62359	1.03521	13.7851	0.0112656	680677	913	679764	FALSE	FALSE	pregnancy complications
334	Degenerative disease of the spinal cord	2.59049	1.0232	13.3363	0.0113493	614404	3049	611355	FALSE	FALSE	neurological
459	Other disorders of circulatory system	2.57163	1.01813	13.0871	0.0115425	665504	3977	661527	FALSE	FALSE	circulatory system
755.1	Congenital deformities of feet	1.83783	0.729427	6.28287	0.0117506	690449	1880	688569	FALSE	FALSE	congenital anomalies
530.1	Esophagitis, GERD and related diseases	1.10727	0.446706	3.02607	0.0131849	631305	60296	571009	FALSE	FALSE	digestive
446	Polyarteritis nodosa and allied conditions	2.50338	1.01246	12.2238	0.0134145	663701	1865	661836	FALSE	FALSE	circulatory system
747.2	Congenital anomalies of peripheral vascular system	2.50448	1.01752	12.2372	0.0138417	682979	1371	681608	FALSE	FALSE	congenital anomalies
389.2	Conductive hearing loss	1.18059	0.479841	3.25629	0.0138793	652886	10123	642763	FALSE	FALSE	sense organs
301.2	Antisocial/borderline personality disorder	2.50246	1.01831	12.2125	0.0139923	535368	1210	534158	FALSE	FALSE	mental disorders
225.1	Benign neoplasm of brain, cranial nerves, meninges	2.48888	1.0131	12.0478	0.0140215	700229	2864	697365	FALSE	FALSE	neoplasms
709	Diffuse diseases of connective tissue	2.50063	1.02199	12.1902	0.0144117	645310	4650	640660	FALSE	FALSE	dermatologic
530	Diseases of esophagus	1.08947	0.44683	2.97271	0.0147595	634167	63158	571009	FALSE	FALSE	digestive
536.8	Dyspepsia and other specified disorders of function of stomach	2.47184	1.01712	11.8443	0.0150888	670346	2738	667608	FALSE	FALSE	digestive
749.1	Cleft palate	2.79793	1.1523	16.4106	0.0151775	615620	1410	614210	FALSE	FALSE	congenital anomalies
381.2	Eustachian tube disorders	0.999781	0.415221	2.71769	0.0160478	612753	19068	593685	FALSE	FALSE	sense organs
344	Other paralytic syndromes	2.45667	1.0255	11.6659	0.0165936	614183	2828	611355	FALSE	FALSE	neurological
225	Benign neoplasm of brain and other parts of nervous system	2.39314	1.01298	10.9479	0.018153	700426	3061	697365	FALSE	FALSE	neoplasms
41.1	Staphylococcus infections	1.71049	0.728289	5.53166	0.0188423	663557	7958	655599	FALSE	FALSE	infectious diseases
389.5	Disorders of acoustic nerve	2.38459	1.01614	10.8546	0.0189397	643322	559	642763	FALSE	FALSE	sense organs
312	Conduct disorders	1.81685	0.778815	6.15242	0.0196568	652953	6382	646571	FALSE	FALSE	mental disorders
578.2	Blood in stool	1.68257	0.724446	5.37939	0.0202023	646734	7899	638835	FALSE	FALSE	digestive
401.21	Hypertensive heart disease	2.47789	1.08019	11.9161	0.0217939	535493	11247	524246	FALSE	FALSE	circulatory system
854	Complications of cardiac/vascular device, implant, and graft	2.3227	1.01417	10.2031	0.0220075	668114	2817	665297	FALSE	FALSE	injuries & poisonings
352	Disorders of other cranial nerves	2.32019	1.01354	10.1776	0.0220677	664392	3598	660794	FALSE	FALSE	neurological
513.31	Apnea	1.6683	0.729191	5.30315	0.0221445	683628	1634	681994	FALSE	FALSE	respiratory
381.3	Mastoiditis & related conditions	2.32066	1.01642	10.1824	0.0224205	594606	921	593685	FALSE	FALSE	sense organs
345.11	Generalized convulsive epilepsy	1.68588	0.740191	5.39718	0.022749	616619	5264	611355	FALSE	FALSE	neurological
797	Shock	2.30882	1.01509	10.0625	0.0229357	704026	4091	699935	FALSE	FALSE	symptoms
350.3	Lack of coordination	1.64874	0.728404	5.20044	0.0236049	668709	6613	662096	FALSE	FALSE	neurological
870.5	Open wound of lip and mouth	2.2832	1.01462	9.80798	0.0244297	634788	831	633957	FALSE	FALSE	injuries & poisonings
687.4	Disturbance of skin sensation	1.63611	0.727723	5.13514	0.02456	626820	13335	613485	FALSE	FALSE	dermatologic
395.1	Nonrheumatic mitral valve disorders	2.28034	1.01557	9.78005	0.0247439	646168	11520	634648	FALSE	FALSE	circulatory system
199.4	Neurofibromatosis	2.26133	1.01382	9.59587	0.0257134	641055	740	640315	FALSE	FALSE	neoplasms
585	Renal failure	1.63533	0.742838	5.13113	0.0277038	666896	33273	633623	FALSE	FALSE	genitourinary
750.13	Congenital anomalies of mouth/tongue	1.61235	0.732958	5.01457	0.0278223	679827	1457	678370	FALSE	FALSE	congenital anomalies
751.21	Cystic kidney disease	2.23069	1.01445	9.30632	0.0278832	680032	1662	678370	FALSE	FALSE	congenital anomalies
772.3	Muscle weakness	1.31793	0.599411	3.73568	0.0278987	674955	14760	660195	FALSE	FALSE	symptoms
136	Other infectious and parasitic diseases	2.21783	1.01274	9.18739	0.0285284	691772	1901	689871	FALSE	FALSE	infectious diseases
411.2	Myocardial infarction	2.38398	1.09245	10.848	0.0290933	640266	13893	626373	FALSE	FALSE	circulatory system
850	Hemorrhage or hematoma complicating a procedure	2.20599	1.01301	9.0792	0.0294322	668218	2921	665297	FALSE	FALSE	injuries & poisonings
315.1	Learning disorder	2.29062	1.05458	9.88104	0.0298507	647646	1075	646571	FALSE	FALSE	mental disorders
287.3	Thrombocytopenia	1.56976	0.724991	4.80551	0.0303712	661524	10624	650900	FALSE	FALSE	hematopoietic
750.1	Upper gastrointestinal congenital anomalies	1.57705	0.731422	4.84065	0.0310725	680135	1765	678370	FALSE	FALSE	congenital anomalies
560.2	Impaction of intestine	2.18147	1.01453	8.85935	0.0315376	594378	976	593402	FALSE	FALSE	digestive
637	Short gestation; low birth weight; and fetal growth retardation	1.5887	0.741833	4.89737	0.0322269	678909	727	678182	FALSE	FALSE	pregnancy complications
507	Pleurisy; pleural effusion	1.56853	0.732869	4.79958	0.032334	641237	18466	622771	FALSE	FALSE	respiratory
580	Nephritis; nephrosis; renal sclerosis	2.17188	1.0182	8.77472	0.0329206	637671	4048	633623	FALSE	FALSE	genitourinary
586.12	Vesicoureteral reflux	1.30978	0.61433	3.70534	0.0330036	637422	3799	633623	FALSE	FALSE	genitourinary
586.1	Anatomical abnormatilies of kidney and ureters	1.30656	0.613969	3.69345	0.0333322	637457	3834	633623	FALSE	FALSE	genitourinary
465	Acute upper respiratory infections of multiple or unspecified sites	-0.94002	0.444931	0.39062	0.0346236	588118	95390	492728	FALSE	FALSE	respiratory
389.4	Tinnitus	2.14945	1.01882	8.58015	0.0348805	648350	5587	642763	FALSE	FALSE	sense organs
781	Symptoms involving nervous and musculoskeletal systems	2.13645	1.01288	8.46933	0.0349204	696924	2944	693980	FALSE	FALSE	symptoms
41.4	E. coli	2.14646	1.01768	8.55455	0.0349293	659835	4236	655599	FALSE	FALSE	infectious diseases
38	Septicemia	1.53569	0.730088	4.64452	0.0354282	671330	15731	655599	FALSE	FALSE	infectious diseases
327.4	Insomnia	1.53041	0.728869	4.62008	0.0357546	626176	15440	610736	FALSE	FALSE	neurological
132.1	Pediculosis and phthirus infestation	2.15069	1.02983	8.59076	0.0367628	690347	476	689871	FALSE	FALSE	infectious diseases
301	Personality disorders	2.12327	1.01696	8.3584	0.0368102	536261	2103	534158	FALSE	FALSE	mental disorders
750	Digestive congenital anomalies	1.26366	0.606105	3.53835	0.0370798	682295	3925	678370	FALSE	FALSE	congenital anomalies
333	Extrapyramidal disease and abnormal movement disorders	2.13323	1.02877	8.44205	0.0381202	619263	7908	611355	FALSE	FALSE	neurological
960.2	Allergy/adverse effect of penicillin	2.08849	1.01443	8.07268	0.0395158	637512	3453	634059	FALSE	FALSE	injuries & poisonings
696.41	Psoriasis vulgaris	2.08654	1.01446	8.05699	0.0397048	635557	3834	631723	FALSE	FALSE	dermatologic
509.2	Respiratory insufficiency	2.09148	1.01884	8.09692	0.0400907	627607	4836	622771	FALSE	FALSE	respiratory
452.2	Deep vein thrombosis [DVT]	2.08299	1.01611	8.02843	0.0403675	645990	5115	640875	FALSE	FALSE	circulatory system
41.12	Methicillin resistant Staphylococcus aureus	2.07613	1.01552	7.97357	0.0409134	658439	2840	655599	FALSE	FALSE	infectious diseases
752.2	Other specified congenital anomalies of nervous system	1.49042	0.729103	4.43896	0.0409354	697861	2259	695602	FALSE	FALSE	congenital anomalies
536.7	Complications of gastrostomy, colostomy and enterostomy	2.05808	1.01448	7.83093	0.042488	669078	1470	667608	FALSE	FALSE	digestive
720	Spinal stenosis	2.08306	1.03274	8.02898	0.0436932	637427	12542	624885	FALSE	FALSE	musculoskeletal
287	Purpura and other hemorrhagic conditions	1.44485	0.724688	4.24123	0.0461785	662316	11416	650900	FALSE	FALSE	hematopoietic
756.3	Congenital anomalies of muscle, tendon, fascia, and connective tissue	2.02703	1.01801	7.59151	0.0464628	689532	963	688569	FALSE	FALSE	congenital anomalies
465.4	Acute laryngitis and tracheitis	2.02067	1.01593	7.54336	0.0467021	494000	1272	492728	FALSE	FALSE	respiratory
755	Congenital anomalies of limbs	1.19711	0.604492	3.31052	0.0476642	693157	4588	688569	FALSE	FALSE	congenital anomalies
270	Disorders of protein plasma/amino-acid transport and metabolism	1.97856	1.01251	7.23229	0.0506894	694701	3998	690703	FALSE	FALSE	endocrine/metabolic
749.2	Congenital anomalies of skull and face bones	1.18999	0.612518	3.28704	0.0520428	694286	3016	691270	FALSE	FALSE	congenital anomalies
748	Anomalies of respiratory system, congenital	1.41939	0.733306	4.13461	0.0529158	693391	2121	691270	FALSE	FALSE	congenital anomalies
427.6	Premature beats	1.96866	1.01802	7.16107	0.0531352	576350	4852	571498	FALSE	FALSE	circulatory system
772	Symptoms of the muscles	1.95986	1.01349	7.09834	0.0531416	662287	2092	660195	FALSE	FALSE	symptoms
977	Personal history of allergy to medicinal agents	1.96063	1.01498	7.10381	0.0533961	638814	4755	634059	FALSE	FALSE	injuries & poisonings
859	Complication due to other implant and internal device	1.94989	1.01241	7.02788	0.0541069	668594	3297	665297	FALSE	FALSE	injuries & poisonings
465.2	Acute pharyngitis	-1.93054	1.0161	0.145069	0.0574398	534254	41526	492728	FALSE	FALSE	respiratory
286.2	Encounter for long-term (current) use of anticoagulants	1.96965	1.03928	7.1682	0.0580653	666422	15522	650900	FALSE	FALSE	hematopoietic
696.4	Psoriasis	1.9179	1.01467	6.80667	0.0587354	636500	4777	631723	FALSE	FALSE	dermatologic
704.1	Alopecia	1.92094	1.01827	6.82738	0.0592298	678721	3710	675011	FALSE	FALSE	dermatologic
260	Protein-calorie malnutrition	1.97282	1.04752	7.19092	0.0596573	627063	13444	613619	FALSE	FALSE	endocrine/metabolic
415.2	Chronic pulmonary heart disease	1.90402	1.01549	6.71282	0.060797	663159	6140	657019	FALSE	FALSE	circulatory system
259	Other endocrine disorders	1.90103	1.01415	6.69277	0.0608613	659882	1878	658004	FALSE	FALSE	endocrine/metabolic
381.1	Otitis media	-1.12771	0.604711	0.323772	0.0621981	629079	35394	593685	FALSE	FALSE	sense organs
785	Abdominal pain	-1.86601	1.00683	0.154739	0.0638325	612327	78346	533981	FALSE	FALSE	symptoms
555.2	Ulcerative colitis	1.87501	1.01411	6.52087	0.064469	596319	2917	593402	FALSE	FALSE	digestive
694.2	Other dyschromia	1.87657	1.01498	6.53107	0.0644755	651003	5957	645046	FALSE	FALSE	dermatologic
381.11	Suppurative and unspecified otitis media	-1.11767	0.605554	0.32704	0.0649352	624651	30966	593685	FALSE	FALSE	sense organs
244.2	Acquired hypothyroidism	1.85505	1.01668	6.39201	0.0680594	637669	4051	633618	FALSE	FALSE	endocrine/metabolic
691	Congenital anomalies of skin	1.84318	1.0137	6.31662	0.0690217	646711	1665	645046	FALSE	FALSE	dermatologic
751.22	Other specified congenital anomalies of kidney	1.8439	1.01552	6.32114	0.0694141	679476	1106	678370	FALSE	FALSE	congenital anomalies
930	Allergic reaction to food	1.31488	0.728487	3.72429	0.0710841	598529	4368	594161	FALSE	FALSE	injuries & poisonings
524.3	Anomalies of tooth position/malocclusion	1.30846	0.726277	3.70047	0.0716089	666083	4359	661724	FALSE	FALSE	digestive
253.2	Pituitary hypofunction	1.8196	1.01288	6.16941	0.07242	659385	1381	658004	FALSE	FALSE	endocrine/metabolic
524	Dentofacial anomalies, including malocclusion	1.30393	0.72609	3.68375	0.0725221	666279	4555	661724	FALSE	FALSE	digestive
585.3	Chronic renal failure [CKD]	1.86115	1.04195	6.43112	0.0740652	652504	18881	633623	FALSE	FALSE	genitourinary
380.4	Impacted cerumen	1.27604	0.723964	3.58243	0.0779718	676333	11357	664976	FALSE	FALSE	sense organs
752	Nervous system congenital anomalies	1.26885	0.727959	3.55677	0.0813289	699032	3430	695602	FALSE	FALSE	congenital anomalies
401.2	Hypertensive heart and/or renal disease	1.8717	1.08083	6.49931	0.0833242	544537	20291	524246	FALSE	FALSE	circulatory system
41.11	Methicillin sensitive Staphylococcus aureus	1.75733	1.01569	5.79695	0.0835978	659442	3843	655599	FALSE	FALSE	infectious diseases
331	Other cerebral degenerations	1.74642	1.02231	5.73406	0.0875774	616159	4804	611355	FALSE	FALSE	neurological
300.3	Obsessive-compulsive disorders	1.71482	1.01586	5.55567	0.0914013	535989	1831	534158	FALSE	FALSE	mental disorders
696	Psoriasis and related disorders	1.69258	1.0137	5.4335	0.0949765	636925	5202	631723	FALSE	FALSE	dermatologic
526.3	Anomalies of jaw size/symmetry	1.68663	1.01306	5.40127	0.095934	662943	1219	661724	FALSE	FALSE	digestive
706.2	Sebaceous cyst	1.67734	1.01356	5.35131	0.0979433	665782	6606	659176	FALSE	FALSE	dermatologic
597	Other disorders of urethra and urinary tract	1.67314	1.01451	5.32889	0.0991055	672992	4181	668811	FALSE	FALSE	genitourinary
789	Nausea and vomiting	0.684522	0.417985	1.98282	0.101491	640585	44415	596170	FALSE	FALSE	symptoms
512.7	Shortness of breath	0.995056	0.612312	2.70487	0.104145	524593	52536	472057	FALSE	FALSE	respiratory
216	Benign neoplasm of skin	1.17432	0.725366	3.23595	0.10546	675619	13481	662138	FALSE	FALSE	neoplasms
348.9	Other conditions of brain, NOS	1.64201	1.02268	5.16552	0.108362	616735	5380	611355	FALSE	FALSE	neurological
41.2	Streptococcus infection	1.60685	1.01523	4.98709	0.113481	659925	4326	655599	FALSE	FALSE	infectious diseases
279.1	Immunity deficiency	1.59467	1.01244	4.9267	0.115241	692425	5780	686645	FALSE	FALSE	endocrine/metabolic
949	Allergies, other	1.59919	1.01592	4.94902	0.115458	597628	3467	594161	FALSE	FALSE	injuries & poisonings
519.9	Symptoms involving respiratory system and other chest symptoms	1.59168	1.01256	4.91201	0.115964	681298	5687	675611	FALSE	FALSE	respiratory
112	Candidiasis	1.1356	0.729404	3.11305	0.119497	653053	10498	642555	FALSE	FALSE	infectious diseases
635	Hemorrhage during pregnancy; childbirth and postpartum	1.60467	1.03287	4.97621	0.120279	682347	2583	679764	FALSE	FALSE	pregnancy complications
949.1	Diaper or napkin rash	1.1536	0.743422	3.16958	0.120724	595650	1489	594161	FALSE	FALSE	injuries & poisonings
244.4	Hypothyroidism NOS	1.13625	0.733643	3.11506	0.121436	666926	33308	633618	FALSE	FALSE	endocrine/metabolic
132	Infestation (lice, mites)	1.52519	1.01363	4.59601	0.132408	691170	1299	689871	FALSE	FALSE	infectious diseases
656.7	Conditions involving the integument and temperature regulation of fetus and newborn	0.941665	0.630148	2.56425	0.135083	683030	2286	680744	FALSE	FALSE	pregnancy complications
295	Schizophrenia and other psychotic disorders	1.51414	1.01803	4.54549	0.13693	540628	6470	534158	FALSE	FALSE	mental disorders
578	Gastrointestinal hemorrhage	1.07203	0.724306	2.92131	0.138851	655423	16588	638835	FALSE	FALSE	digestive
596	Other disorders of bladder	1.07185	0.725042	2.92078	0.13932	679711	10900	668811	FALSE	FALSE	genitourinary
960	Poisoning by antibiotics	1.49471	1.01402	4.45804	0.140471	639621	5562	634059	FALSE	FALSE	injuries & poisonings
596.5	Functional disorders of bladder	1.06905	0.725688	2.91261	0.140709	677951	9140	668811	FALSE	FALSE	genitourinary
912	Insect bite	1.47647	1.01248	4.37745	0.144766	687548	2151	685397	FALSE	FALSE	injuries & poisonings
291	Other specified nonpsychotic and/or transient mental disorders	1.4675	1.01766	4.33837	0.149293	646012	9651	636361	FALSE	FALSE	mental disorders
636.1	Threatened premature labor	1.48902	1.03512	4.43274	0.150293	682648	2884	679764	FALSE	FALSE	pregnancy complications
452	Other venous embolism and thrombosis	1.45616	1.01568	4.28943	0.151665	650612	9737	640875	FALSE	FALSE	circulatory system
656.2	Respiratory conditions of fetus and newborn	0.635031	0.444237	1.88708	0.152865	687970	7226	680744	FALSE	FALSE	pregnancy complications
750.21	Congenital anomalies of intestine	1.44555	1.01721	4.24421	0.155288	679511	1141	678370	FALSE	FALSE	congenital anomalies
276.12	Hyposmolality and/or hyponatremia	1.44898	1.01982	4.25877	0.155369	604546	11222	593324	FALSE	FALSE	endocrine/metabolic
750.2	Lower gastrointestinal congenital anomalies	1.43332	1.01577	4.19258	0.158224	679886	1516	678370	FALSE	FALSE	congenital anomalies
276.1	Electrolyte imbalance	1.03432	0.734233	2.81319	0.158921	629353	36029	593324	FALSE	FALSE	endocrine/metabolic
512.8	Cough	0.587379	0.417717	1.79927	0.159675	533988	61931	472057	FALSE	FALSE	respiratory
411.4	Coronary atherosclerosis	1.62284	1.15497	5.06745	0.159996	670953	44580	626373	FALSE	FALSE	circulatory system
279	Disorders involving the immune mechanism	1.40271	1.01226	4.06619	0.165832	693309	6664	686645	FALSE	FALSE	endocrine/metabolic
751	Genitourinary congenital anomalies	0.671214	0.487143	1.95661	0.168247	689847	11477	678370	FALSE	FALSE	congenital anomalies
415	Pulmonary heart disease	1.37769	1.01547	3.96573	0.174876	667699	10680	657019	FALSE	FALSE	circulatory system
687.1	Rash and other nonspecific skin eruption	0.807175	0.600153	2.24157	0.178642	634281	20796	613485	FALSE	FALSE	dermatologic
526	Diseases of the jaws	1.34853	1.01248	3.85177	0.18289	665603	3879	661724	FALSE	FALSE	digestive
755.3	Congenital anomaly of fingers/toes	1.35418	1.02089	3.87358	0.184683	689380	811	688569	FALSE	FALSE	congenital anomalies
749	Congenital anomalies of face and neck	0.70175	0.537341	2.01728	0.191564	698101	6831	691270	FALSE	FALSE	congenital anomalies
292.1	Aphasia/speech disturbance	1.3175	1.01499	3.73409	0.194274	642956	6595	636361	FALSE	FALSE	mental disorders
277	Other disorders of metabolism	1.31112	1.01185	3.71032	0.195059	696781	3867	692914	FALSE	FALSE	endocrine/metabolic
695	Erythematous conditions	1.31452	1.01504	3.72297	0.195304	655867	10821	645046	FALSE	FALSE	dermatologic
244	Hypothyroidism	0.946785	0.733031	2.57741	0.196494	671114	37496	633618	FALSE	FALSE	endocrine/metabolic
739	Contracture of joint	1.30538	1.0128	3.68907	0.197442	648200	2895	645305	FALSE	FALSE	musculoskeletal
513.4	Hyperventilation	1.28709	1.01386	3.62225	0.204263	685450	3456	681994	FALSE	FALSE	respiratory
411	Ischemic Heart Disease	1.43919	1.13577	4.21729	0.205102	675530	49157	626373	FALSE	FALSE	circulatory system
555	Inflammatory bowel disease and other gastroenteritis and colitis	1.27193	1.01374	3.56773	0.209591	598556	5154	593402	FALSE	FALSE	digestive
947	Urticaria	1.27022	1.01585	3.56164	0.211152	598084	3923	594161	FALSE	FALSE	dermatologic
772.2	Spasm of muscle	1.25493	1.01359	3.5076	0.215675	667424	7229	660195	FALSE	FALSE	symptoms
781.2	Abnormal posture	1.24614	1.01261	3.47689	0.218465	696544	2564	693980	FALSE	FALSE	symptoms
656.1	Isoimmunization of fetus or newborn	1.26105	1.03096	3.52913	0.221261	681363	619	680744	FALSE	FALSE	pregnancy complications
578.8	Hemorrhage of rectum and anus	1.22609	1.01203	3.40788	0.225698	644633	5798	638835	FALSE	FALSE	digestive
560	Intestinal obstruction without mention of hernia	1.20156	1.01418	3.3253	0.236111	600715	7313	593402	FALSE	FALSE	digestive
686	Other local infections of skin and subcutaneous tissue	1.19682	1.01345	3.30957	0.237627	628206	5218	622988	FALSE	FALSE	dermatologic
735	Acquired foot deformities	1.19422	1.01398	3.30098	0.238897	655137	9832	645305	FALSE	FALSE	musculoskeletal
704	Diseases of hair and hair follicles	1.18726	1.01292	3.27807	0.241153	681702	6691	675011	FALSE	FALSE	dermatologic
585.1	Acute renal failure	1.19251	1.02535	3.29535	0.244819	654963	21340	633623	FALSE	FALSE	genitourinary
751.2	Congenital anomalies of urinary system	1.14662	1.01436	3.14754	0.258311	681594	3224	678370	FALSE	FALSE	congenital anomalies
196	Radiotherapy	1.12805	1.01314	3.08963	0.265529	650230	9915	640315	FALSE	FALSE	neoplasms
740.11	Osteoarthrosis, localized, primary	1.14023	1.02749	3.12748	0.267118	650909	30149	620760	FALSE	FALSE	musculoskeletal
199	Neoplasm of uncertain behavior	1.11175	1.01336	3.03966	0.272601	651186	10871	640315	FALSE	FALSE	neoplasms
558	Noninfectious gastroenteritis	0.780572	0.726513	2.18272	0.28264	603572	10170	593402	FALSE	FALSE	digestive
378	Strabismus and other disorders of binocular eye movements	-1.08258	1.01329	0.338721	0.28535	633386	13912	619474	FALSE	FALSE	sense organs
736	Other acquired deformities of limbs	1.07777	1.01294	2.93813	0.287324	648457	3152	645305	FALSE	FALSE	musculoskeletal
316	Substance addiction and disorders	0.766403	0.724422	2.15201	0.290078	636742	15909	620833	FALSE	FALSE	mental disorders
173	Neoplasm of uncertain behavior of skin	1.07671	1.01846	2.93502	0.29042	670905	17206	653699	FALSE	FALSE	neoplasms
378.1	Strabismus (not specified as paralytic)	-1.06608	1.01399	0.344357	0.29309	631014	11540	619474	FALSE	FALSE	sense organs
476	Allergic rhinitis	-0.760738	0.726678	0.467321	0.295159	568784	53485	515299	FALSE	FALSE	respiratory
783	Fever of unknown origin	-0.500669	0.478808	0.606125	0.29572	640563	58265	582298	FALSE	FALSE	symptoms
740.1	Osteoarthritis; localized	1.07205	1.02756	2.92137	0.296808	653117	32357	620760	FALSE	FALSE	musculoskeletal
389.1	Sensorineural hearing loss	1.02959	1.01823	2.79992	0.311943	659605	16842	642763	FALSE	FALSE	sense organs
519	Other diseases of respiratory system, not elsewhere classified	1.02169	1.01191	2.77788	0.312658	683473	7862	675611	FALSE	FALSE	respiratory
381.9	Otorrhea	0.987665	1.01583	2.68496	0.330916	595997	2312	593685	FALSE	FALSE	sense organs
276.14	Hypopotassemia	0.986833	1.01981	2.68272	0.333211	612221	18897	593324	FALSE	FALSE	endocrine/metabolic
604	Disorders of penis	0.593189	0.615169	1.80975	0.33491	660753	6501	654252	FALSE	FALSE	genitourinary
939	Atopic/contact dermatitis due to other or unspecified	0.579012	0.604008	1.78427	0.337752	617737	23576	594161	FALSE	FALSE	dermatologic
288.2	Elevated white blood cell count	0.966052	1.01307	2.62755	0.340294	645173	11219	633954	FALSE	FALSE	hematopoietic
625	Pain and other symptoms associated with female genital organs	0.960119	1.03082	2.61201	0.35164	679665	8384	671281	FALSE	FALSE	genitourinary
681.7	Cellulitis and abscess of trunk	0.940984	1.01421	2.5625	0.353511	628431	5443	622988	FALSE	FALSE	dermatologic
79.9	Viremia, NOS	0.660084	0.728597	1.93495	0.364955	590497	4073	586424	FALSE	FALSE	infectious diseases
396	Abnormal heart sounds	0.65062	0.725392	1.91673	0.369761	645392	10744	634648	FALSE	FALSE	circulatory system
327.3	Sleep apnea	0.520042	0.602019	1.6821	0.387681	647337	36601	610736	FALSE	FALSE	neurological
512.9	Other dyspnea	0.521564	0.605922	1.68466	0.389361	513742	41685	472057	FALSE	FALSE	respiratory
656.6	Perinatal disorders of digestive system	0.85814	1.02801	2.35877	0.403854	681771	1027	680744	FALSE	FALSE	pregnancy complications
656	Other perinatal conditions of fetus or newborn	0.320722	0.386667	1.37812	0.406849	695720	14976	680744	FALSE	FALSE	pregnancy complications
512	Other symptoms of respiratory system	0.325655	0.395912	1.38494	0.410768	590286	118229	472057	FALSE	FALSE	respiratory
338.1	Acute pain	0.592439	0.724003	1.80839	0.413196	659144	25658	633486	FALSE	FALSE	neurological
579	Other symptoms involving abdomen and pelvis	0.806515	1.01238	2.24009	0.425655	648440	9605	638835	FALSE	FALSE	digestive
740	Osteoarthrosis	0.812475	1.03104	2.25348	0.430688	670118	49358	620760	FALSE	FALSE	musculoskeletal
300.1	Anxiety disorder	-0.788904	1.01607	0.454343	0.437498	576281	42123	534158	FALSE	FALSE	mental disorders
656.8	Perinatal jaundice	-0.579525	0.747579	0.560165	0.438221	688170	7426	680744	FALSE	FALSE	pregnancy complications
253	Disorders of the pituitary gland and its hypothalamic control	0.763001	1.01115	2.1447	0.450495	662981	4977	658004	FALSE	FALSE	endocrine/metabolic
916	Contusion	0.734837	1.01158	2.08514	0.467579	659980	7596	652384	FALSE	FALSE	injuries & poisonings
368.1	Amblyopia	-0.734318	1.01423	0.479832	0.469056	669481	6988	662493	FALSE	FALSE	sense organs
510	Other diseases of lung	0.715275	1.01321	2.04475	0.480219	685741	13699	672042	FALSE	FALSE	respiratory
288	Diseases of white blood cells	0.707293	1.01308	2.02849	0.485076	648816	14862	633954	FALSE	FALSE	hematopoietic
655	Known or suspected fetal abnormality affecting management of mother	0.50746	0.750598	1.66107	0.498993	696002	15128	680874	FALSE	FALSE	pregnancy complications
477	Epistaxis or throat hemorrhage	0.685403	1.01506	1.98457	0.499526	520426	5127	515299	FALSE	FALSE	respiratory
706	Diseases of sebaceous glands	0.470362	0.723299	1.60057	0.515498	677355	18179	659176	FALSE	FALSE	dermatologic
367	Disorders of refraction and accommodation; blindness and low vision	-0.658427	1.01264	0.517665	0.515556	681281	25508	655773	FALSE	FALSE	sense organs
401.1	Essential hypertension	0.486952	0.775622	1.62735	0.530121	662274	138028	524246	FALSE	FALSE	circulatory system
604.1	Redundant prepuce and phimosis/BXO	0.378789	0.618971	1.46051	0.540561	659558	5306	654252	FALSE	FALSE	genitourinary
296.2	Depression	-0.60336	1.01637	0.546971	0.552753	580692	46534	534158	FALSE	FALSE	mental disorders
306	Other mental disorder	0.599245	1.01536	1.82074	0.55507	546107	11949	534158	FALSE	FALSE	mental disorders
401	Hypertension	0.455182	0.774773	1.57646	0.556865	664779	140533	524246	FALSE	FALSE	circulatory system
788	Syncope and collapse	0.587781	1.01283	1.79999	0.561687	687662	19498	668164	FALSE	FALSE	symptoms
473	Diseases of the larynx and vocal cords	0.580173	1.01403	1.78635	0.567225	527359	12060	515299	FALSE	FALSE	respiratory
367.2	Astigmatism	0.547478	1.01281	1.72889	0.588814	662269	6496	655773	FALSE	FALSE	sense organs
368	Visual disturbances	-0.533212	1.01137	0.586718	0.598044	679723	17230	662493	FALSE	FALSE	sense organs
756	Other congenital musculoskeletal anomalies	0.532869	1.01632	1.70381	0.600062	691838	3269	688569	FALSE	FALSE	congenital anomalies
300.9	Posttraumatic stress disorder	0.530366	1.01655	1.69955	0.601859	542436	8278	534158	FALSE	FALSE	mental disorders
870	Open wounds of head; neck; and trunk	0.527858	1.01293	1.6953	0.602282	642225	8268	633957	FALSE	FALSE	injuries & poisonings
362.1	Retinopathy of prematurity	0.528023	1.01676	1.69558	0.603538	653081	1556	651525	FALSE	FALSE	sense organs
381	Otitis media and Eustachian tube disorders	-0.210431	0.415813	0.810235	0.612807	640287	46602	593685	FALSE	FALSE	sense organs
197	Chemotherapy	0.508415	1.01396	1.66265	0.616081	661752	21437	640315	FALSE	FALSE	neoplasms
745	Pain in joint	-8.1887	17.4113	0.000277775	0.638135	609524	93689	515835	FALSE	FALSE	musculoskeletal
656.26	Transitory tachypnea or apnea of newborn	0.340349	0.751069	1.40544	0.650439	683667	2923	680744	FALSE	FALSE	pregnancy complications
701	Other hypertrophic and atrophic conditions of skin	0.452759	1.01175	1.57265	0.654514	679574	13178	666396	FALSE	FALSE	dermatologic
599	Other symptoms/disorders or the urinary system	-0.441701	1.01432	0.642942	0.663226	640760	41407	599353	FALSE	FALSE	genitourinary
289.4	Lymphadenitis	0.427921	1.01153	1.53406	0.672265	644394	10440	633954	FALSE	FALSE	hematopoietic
495	Asthma	-0.240988	0.599835	0.785851	0.687863	637285	37970	599315	FALSE	FALSE	respiratory
272	Disorders of lipoid metabolism	-6.47509	17.2632	0.00154136	0.707601	668711	94911	573800	FALSE	FALSE	endocrine/metabolic
272.1	Hyperlipidemia	-6.47263	17.2634	0.00154516	0.70771	668621	94821	573800	FALSE	FALSE	endocrine/metabolic
327.32	Obstructive sleep apnea	0.270643	0.727539	1.31081	0.709894	642439	31703	610736	FALSE	FALSE	neurological
481	Influenza	-0.357724	1.01343	0.699266	0.724102	592686	10979	581707	FALSE	FALSE	respiratory
427.9	Palpitations	0.350906	1.01677	1.42035	0.730006	597734	26236	571498	FALSE	FALSE	circulatory system
681	Superficial cellulitis and abscess	-0.349172	1.01289	0.705272	0.730299	648820	25832	622988	FALSE	FALSE	dermatologic
338	Pain	0.235882	0.72421	1.26602	0.744644	674332	40846	633486	FALSE	FALSE	neurological
803	Fracture of upper limb	-9.04372	28.8088	0.00011813	0.75358	620421	27835	592586	FALSE	FALSE	injuries & poisonings
278	Overweight, obesity and other hyperalimentation	-8.64315	28.0447	0.000176331	0.757937	654746	47156	607590	FALSE	FALSE	endocrine/metabolic
479	Other upper respiratory disease	0.222899	0.726693	1.24969	0.759049	532426	17127	515299	FALSE	FALSE	respiratory
278.1	Obesity	-8.41114	28.0322	0.000222377	0.764137	646911	39321	607590	FALSE	FALSE	endocrine/metabolic
296.22	Major depressive disorder	-0.30142	1.01599	0.739767	0.766713	561159	27001	534158	FALSE	FALSE	mental disorders
737.3	Kyphoscoliosis and scoliosis	0.30002	1.01364	1.34989	0.767243	653153	7848	645305	FALSE	FALSE	musculoskeletal
418	Nonspecific chest pain	-8.2788	28.1136	0.000253841	0.768394	635391	71281	564110	FALSE	FALSE	circulatory system
760	Back pain	-8.33773	28.3419	0.000239314	0.768617	648617	57537	591080	FALSE	FALSE	symptoms
296	Mood disorders	-0.214095	0.729471	0.807272	0.769145	591997	57839	534158	FALSE	FALSE	mental disorders
751.12	Congenital anomalies of male genital organs	-0.216742	0.74693	0.805137	0.771681	684797	6427	678370	FALSE	FALSE	congenital anomalies
840	Sprains and strains	-8.26117	28.6835	0.000258356	0.773338	645726	24789	620937	FALSE	FALSE	injuries & poisonings
250	Diabetes mellitus	-7.70496	27.6146	0.000450588	0.780231	676257	61681	614576	FALSE	FALSE	endocrine/metabolic
751.1	Congenital anomalies of genital organs	-0.201971	0.739922	0.817119	0.784882	685818	7448	678370	FALSE	FALSE	congenital anomalies
800	Fracture of lower limb	-7.88681	28.916	0.000375668	0.785046	610158	17572	592586	FALSE	FALSE	injuries & poisonings
636	Early or threatened labor; hemorrhage in early pregnancy	0.279731	1.0324	1.32277	0.786429	689273	9509	679764	FALSE	FALSE	pregnancy complications
250.2	Type 2 diabetes	-7.32547	27.3269	0.000658553	0.788647	671055	56479	614576	FALSE	FALSE	endocrine/metabolic
761	Cervicalgia	-7.51623	28.0521	0.000544179	0.788747	678490	25942	652548	FALSE	FALSE	symptoms
741	Symptoms and disorders of the joints	-7.70752	28.8455	0.000449434	0.789315	657385	23508	633877	FALSE	FALSE	musculoskeletal
726	Peripheral enthesopathies and allied syndromes	-7.64342	28.97	0.000479186	0.791904	627619	33903	593716	FALSE	FALSE	musculoskeletal
480	Pneumonia	-8.15832	30.9409	0.000286342	0.792031	610573	28866	581707	FALSE	FALSE	respiratory
318	Tobacco use disorder	-7.54592	28.8633	0.000528261	0.793756	649477	28644	620833	FALSE	FALSE	mental disorders
464	Acute sinusitis	-8.34055	32.4415	0.00023864	0.797105	518749	26021	492728	FALSE	FALSE	respiratory
475	Chronic sinusitis	0.256315	1.01453	1.29216	0.800544	531896	16597	515299	FALSE	FALSE	respiratory
727	Other disorders of synovium, tendon, and bursa	-7.33828	29.0797	0.00065017	0.80077	613771	20055	593716	FALSE	FALSE	musculoskeletal
338.2	Chronic pain	-7.32124	29.0452	0.000661344	0.800992	653528	20042	633486	FALSE	FALSE	neurological
285	Other anemias	-0.252028	1.01546	0.777223	0.803987	650929	48025	602904	FALSE	FALSE	hematopoietic
470	Septal Deviations/Turbinate Hypertrophy	-7.9978	32.2899	0.000336201	0.804376	529430	14131	515299	FALSE	FALSE	respiratory
722	Intervertebral disc disorders	-6.89243	28.1417	0.00101544	0.806519	650222	25337	624885	FALSE	FALSE	musculoskeletal
657	Infections specific to the perinatal period	0.248694	1.01982	1.28235	0.807338	704381	1508	702873	FALSE	FALSE	pregnancy complications
272.13	Mixed hyperlipidemia	-6.94038	28.5068	0.000967906	0.807646	619762	45962	573800	FALSE	FALSE	endocrine/metabolic
550.1	Inguinal hernia	0.247714	1.01796	1.28109	0.807739	673690	7808	665882	FALSE	FALSE	digestive
79	Viral infection	0.114743	0.480096	1.12159	0.811105	608559	22135	586424	FALSE	FALSE	infectious diseases
737	Curvature of spine	0.240068	1.01329	1.27134	0.812719	654030	8725	645305	FALSE	FALSE	musculoskeletal
427.7	Tachycardia NOS	-7.57484	32.0418	0.000513202	0.813119	590903	19405	571498	FALSE	FALSE	circulatory system
366	Cataract	-6.18984	26.4395	0.00205015	0.814897	693739	44210	649529	FALSE	FALSE	sense organs
366.2	Senile cataract	-6.05759	26.4898	0.00234004	0.81912	686283	36754	649529	FALSE	FALSE	sense organs
743	Osteoporosis, osteopenia and pathological fracture	-6.23151	27.3362	0.00196647	0.819679	684569	23521	661048	FALSE	FALSE	musculoskeletal
272.11	Hypercholesterolemia	-6.3741	28.5045	0.00170515	0.823055	605228	31428	573800	FALSE	FALSE	endocrine/metabolic
626	Disorders of menstruation and other abnormal bleeding from female genital tract	-9.13082	41.0674	0.000108277	0.824051	645429	24921	620508	FALSE	FALSE	genitourinary
367.1	Myopia	-0.217319	1.01355	0.804673	0.830224	671826	16053	655773	FALSE	FALSE	sense organs
706.1	Acne	-0.214984	1.01267	0.806554	0.831877	669891	10715	659176	FALSE	FALSE	dermatologic
261	Vitamin deficiency	-6.58788	31.0596	0.00137696	0.832026	639902	26283	613619	FALSE	FALSE	endocrine/metabolic
261.4	Vitamin D deficiency	-6.48618	31.0795	0.00152436	0.834685	636043	22424	613619	FALSE	FALSE	endocrine/metabolic
803.2	Fracture of radius and ulna	-9.4832	47.5317	7.61197e-05	0.841861	608053	15467	592586	FALSE	FALSE	injuries & poisonings
340	Migraine	-8.94314	46.2786	0.00013063	0.846767	666200	17603	648597	FALSE	FALSE	neurological
495.2	Asthma with exacerbation	-9.2209	47.7947	9.89491e-05	0.847016	611400	12085	599315	FALSE	FALSE	respiratory
804	Fracture of hand or wrist	-9	47.3273	0.00012341	0.84918	603038	10452	592586	FALSE	FALSE	injuries & poisonings
339	Other headache syndromes	-8.80962	46.9135	0.00014929	0.851046	661902	13305	648597	FALSE	FALSE	neurological
801	Fracture of ankle and foot	-8.78864	47.7277	0.000152456	0.853903	606328	13742	592586	FALSE	FALSE	injuries & poisonings
830	Dislocation	-8.59985	46.7165	0.000184134	0.853946	680085	15670	664415	FALSE	FALSE	injuries & poisonings
803.1	Fracture of humerus	-8.66788	47.6355	0.000172023	0.855612	599503	6917	592586	FALSE	FALSE	injuries & poisonings
278.11	Morbid obesity	-8.32514	45.7993	0.000242346	0.85576	625203	17613	607590	FALSE	FALSE	endocrine/metabolic
278.4	Abnormal weight gain	-8.32777	45.9587	0.00024171	0.85621	617077	9487	607590	FALSE	FALSE	endocrine/metabolic
819	Skull and face fracture and other intercranial injury	-8.26568	46.1544	0.000257193	0.857869	687021	8002	679019	FALSE	FALSE	injuries & poisonings
250.1	Type 1 diabetes	-8.2871	46.5901	0.000251744	0.858823	628747	14171	614576	FALSE	FALSE	endocrine/metabolic
871	Open wounds of extremities	-8.3617	47.3345	0.000233646	0.859782	644353	10396	633957	FALSE	FALSE	injuries & poisonings
627	Menopausal and postmenopausal disorders	-7.20933	40.935	0.00073965	0.860202	639092	18584	620508	FALSE	FALSE	genitourinary
369	Infection of the eye	-8.67299	49.3566	0.000171146	0.860513	620814	12845	607969	FALSE	FALSE	sense organs
771.1	Swelling of limb	-8.30906	47.4186	0.000246275	0.860901	682419	14674	667745	FALSE	FALSE	symptoms
599.3	Dysuria	-8.55201	48.8695	0.000193156	0.861082	617051	17698	599353	FALSE	FALSE	genitourinary
611	Abnormal findings on mammogram or breast exam	-7.38655	42.2601	0.000619531	0.861246	679398	14786	664612	FALSE	FALSE	genitourinary
521	Diseases of hard tissues of teeth	-8.42377	48.5668	0.000219586	0.8623	669946	8222	661724	FALSE	FALSE	digestive
521.1	Dental caries	-8.41598	48.562	0.000221303	0.862413	669856	8132	661724	FALSE	FALSE	digestive
386.9	Dizziness and giddiness (Light-headedness and vertigo)	-7.98104	46.0525	0.000341884	0.862413	671717	22220	649497	FALSE	FALSE	sense organs
369.5	Conjunctivitis, infectious	-8.54322	49.3266	0.000194862	0.862496	618726	10757	607969	FALSE	FALSE	sense organs
729	Other disorders of soft tissues	-8.30593	48.1223	0.000247048	0.862966	605098	11382	593716	FALSE	FALSE	musculoskeletal
770	Myalgia and myositis unspecified	-7.75717	45.7137	0.000427666	0.865254	686729	16044	670685	FALSE	FALSE	symptoms
78	Viral warts & HPV	-8.61674	51.2011	0.00018105	0.866354	595036	8612	586424	FALSE	FALSE	infectious diseases
835	Internal derangement of knee	-7.85964	46.7038	0.000386012	0.866358	673015	8600	664415	FALSE	FALSE	injuries & poisonings
250.3	Insulin pump user	-7.69162	45.9662	0.000456636	0.867109	627825	13249	614576	FALSE	FALSE	endocrine/metabolic
317	Alcohol-related disorders	-7.88141	47.3865	0.000377698	0.867903	630864	10031	620833	FALSE	FALSE	mental disorders
512.1	Wheezing	-9.16113	55.1114	0.000105044	0.867976	482455	10398	472057	FALSE	FALSE	respiratory
110	Dermatophytosis / Dermatomycosis	-7.90063	47.5459	0.000370509	0.868024	655113	12558	642555	FALSE	FALSE	infectious diseases
571	Chronic liver disease and cirrhosis	-7.96959	48.0148	0.000345822	0.868171	670495	14208	656287	FALSE	FALSE	digestive
275	Disorders of mineral metabolism	-7.67666	46.3758	0.000463522	0.868526	694251	11690	682561	FALSE	FALSE	endocrine/metabolic
571.5	Other chronic nonalcoholic liver disease	-7.91925	48.0052	0.000363674	0.86897	669725	13438	656287	FALSE	FALSE	digestive
726.1	Enthesopathy	-7.80873	47.4358	0.000406174	0.869246	610222	16506	593716	FALSE	FALSE	musculoskeletal
293.1	Swelling, mass, or lump in head and neck [Space-occupying lesion, intracranial NOS]	-7.75806	47.1808	0.000427284	0.869391	688938	7109	681829	FALSE	FALSE	mental disorders
371	Inflammation of the eye	-8.03455	48.8955	0.000324069	0.869478	627099	19130	607969	FALSE	FALSE	sense organs
280	Iron deficiency anemias	-7.7931	47.4748	0.000412571	0.869611	616386	13482	602904	FALSE	FALSE	hematopoietic
380.1	Otitis externa	-7.89418	48.2763	0.000372908	0.870108	670171	5195	664976	FALSE	FALSE	sense organs
741.2	Stiffness of joint	-7.77892	47.5952	0.000418462	0.870173	643162	9285	633877	FALSE	FALSE	musculoskeletal
742	Derangement of joint, non-traumatic	-7.80238	47.7749	0.000408763	0.87027	639704	5827	633877	FALSE	FALSE	musculoskeletal
110.1	Dermatophytosis	-7.75033	47.4564	0.000430599	0.870271	654192	11637	642555	FALSE	FALSE	infectious diseases
288.1	Decreased white blood cell count	-7.76138	47.5923	0.000425867	0.870455	641411	7457	633954	FALSE	FALSE	hematopoietic
805	Fracture of vertebral column without mention of spinal cord injury	-7.69597	47.2393	0.000454654	0.870586	602138	9552	592586	FALSE	FALSE	injuries & poisonings
351	Other peripheral nerve disorders	-7.60252	46.7105	0.000499193	0.870709	675601	14807	660794	FALSE	FALSE	neurological
994	Sepsis and SIRS	-7.55519	46.7076	0.000523385	0.871499	703802	11692	692110	FALSE	FALSE	injuries & poisonings
286	Coagulation defects	-7.7715	48.0585	0.000421582	0.871535	660677	9777	650900	FALSE	FALSE	hematopoietic
280.1	Iron deficiency anemias, unspecified or not due to blood loss	-7.67552	47.4703	0.00046405	0.871549	614275	11371	602904	FALSE	FALSE	hematopoietic
250.4	Abnormal glucose	-7.44468	46.0433	0.000584544	0.871551	625341	10765	614576	FALSE	FALSE	endocrine/metabolic
613	Other nonmalignant breast conditions	-6.81045	42.2297	0.0011022	0.87188	694321	7225	687096	FALSE	FALSE	genitourinary
722.6	Degeneration of intervertebral disc	-7.44064	46.2396	0.000586907	0.87216	643715	18830	624885	FALSE	FALSE	musculoskeletal
285.1	Acute posthemorrhagic anemia	-7.69667	47.9079	0.000454336	0.872365	617390	14486	602904	FALSE	FALSE	hematopoietic
741.4	Joint effusions	-7.60401	47.5247	0.000498447	0.87288	640854	6977	633877	FALSE	FALSE	musculoskeletal
594	Urinary calculus	-7.84148	49.0573	0.000393087	0.873005	690941	10817	680124	FALSE	FALSE	genitourinary
994.2	Sepsis	-7.43806	46.6969	0.000588427	0.873445	702731	10621	692110	FALSE	FALSE	injuries & poisonings
297	Suicidal ideation or attempt	-8.6626	54.4057	0.000172935	0.873494	541887	7729	534158	FALSE	FALSE	mental disorders
599.4	Urinary incontinence	-7.89673	49.968	0.000371958	0.874429	611166	11813	599353	FALSE	FALSE	genitourinary
763	Thoracic or lumbosacral neuritis or radiculitis, unspecified	-7.29731	46.1789	0.000677359	0.874439	672303	11858	660445	FALSE	FALSE	symptoms
317.1	Alcoholism	-7.47619	47.3298	0.000566411	0.874489	627567	6734	620833	FALSE	FALSE	mental disorders
300.11	Generalized anxiety disorder	-8.58769	54.4003	0.000186386	0.874566	544510	10352	534158	FALSE	FALSE	mental disorders
681.5	Cellulitis and abscess of leg, except foot	-7.73082	49.0262	0.000439083	0.874703	630954	7966	622988	FALSE	FALSE	dermatologic
593	Hematuria	-7.90794	50.1668	0.000367811	0.874746	608701	13362	595339	FALSE	FALSE	genitourinary
782.3	Edema	-7.58787	48.1913	0.000506557	0.874888	678427	21198	657229	FALSE	FALSE	symptoms
564	Functional digestive disorders	-8.10153	51.4776	0.000303074	0.874946	604047	10645	593402	FALSE	FALSE	digestive
296.1	Bipolar	-8.55875	54.4452	0.000191859	0.875088	546519	12361	534158	FALSE	FALSE	mental disorders
727.1	Synovitis and tenosynovitis	-7.49135	47.6916	0.000557892	0.875183	603977	10261	593716	FALSE	FALSE	musculoskeletal
594.1	Calculus of kidney	-7.69852	49.0776	0.000453498	0.875352	689463	9339	680124	FALSE	FALSE	genitourinary
702	Degenerative skin conditions and other dermatoses	-7.00244	44.6571	0.000909658	0.875399	659741	20170	639571	FALSE	FALSE	dermatologic
297.1	Suicidal ideation	-8.50526	54.3744	0.000202402	0.875702	540647	6489	534158	FALSE	FALSE	mental disorders
565	Anal and rectal conditions	-7.5161	48.1146	0.000544249	0.875866	668917	5710	663207	FALSE	FALSE	digestive
250.42	Other abnormal glucose	-7.18934	46.0463	0.00075459	0.875928	622839	8263	614576	FALSE	FALSE	endocrine/metabolic
721	Spondylosis and allied disorders	-7.17604	46.0479	0.00076469	0.87616	639964	15079	624885	FALSE	FALSE	musculoskeletal
379	Other disorders of eye	-7.39812	47.6036	0.000612404	0.876497	638190	18716	619474	FALSE	FALSE	sense organs
382	Otalgia	-8.19639	53.0544	0.000275646	0.877223	600756	7071	593685	FALSE	FALSE	sense organs
433	Cerebrovascular disease	-6.96188	45.1048	0.000947311	0.877334	681441	21972	659469	FALSE	FALSE	circulatory system
721.1	Spondylosis without myelopathy	-7.10203	46.0477	0.000823436	0.877427	638889	14004	624885	FALSE	FALSE	musculoskeletal
375.1	Dry eyes	-7.17129	46.7295	0.000768332	0.878032	642090	22616	619474	FALSE	FALSE	sense organs
599.5	Frequency of urination and polyuria	-7.62869	49.8289	0.000486296	0.878321	613588	14235	599353	FALSE	FALSE	genitourinary
574	Cholelithiasis and cholecystitis	-7.24956	47.3586	0.000710484	0.878337	693798	8113	685685	FALSE	FALSE	digestive
714	Rheumatoid arthritis and other inflammatory polyarthropathies	-7.13546	46.7748	0.000796362	0.878754	670043	11596	658447	FALSE	FALSE	musculoskeletal
496	Chronic airway obstruction	-7.16479	47.035	0.00077334	0.878927	618297	18982	599315	FALSE	FALSE	respiratory
483	Acute bronchitis and bronchiolitis	0.110468	0.725264	1.1168	0.878939	602248	20541	581707	FALSE	FALSE	respiratory
285.2	Anemia of chronic disease	-7.20843	47.6605	0.000740319	0.879782	612186	9282	602904	FALSE	FALSE	hematopoietic
241	Nontoxic nodular goiter	-7.22052	47.7756	0.00073142	0.87987	644642	11024	633618	FALSE	FALSE	endocrine/metabolic
276.4	Acid-base balance disorder	-7.91507	52.4429	0.000365197	0.880033	605003	11679	593324	FALSE	FALSE	endocrine/metabolic
371.3	Inflammation of eyelids	-7.35579	49.2547	0.000638882	0.881284	614110	6141	607969	FALSE	FALSE	sense organs
70	Viral hepatitis	-7.52947	50.4266	0.000537023	0.881305	593329	6905	586424	FALSE	FALSE	infectious diseases
473.4	Voice disturbance	-7.93566	53.1879	0.000357756	0.881395	524609	9310	515299	FALSE	FALSE	respiratory
702.2	Seborrheic keratosis	-6.62037	44.3822	0.00133294	0.881422	683024	14106	668918	FALSE	FALSE	dermatologic
276.41	Acidosis	-7.81526	52.4095	0.000403528	0.88146	604086	10762	593324	FALSE	FALSE	endocrine/metabolic
574.1	Cholelithiasis	-7.05728	47.3364	0.00086112	0.881484	692258	6573	685685	FALSE	FALSE	digestive
764	Sciatica	-6.88367	46.2121	0.00102438	0.881587	668237	7792	660445	FALSE	FALSE	symptoms
365	Glaucoma	-6.8176	45.7965	0.00109434	0.881658	671687	17306	654381	FALSE	FALSE	sense organs
497	Bronchitis	-7.15421	48.4966	0.00078157	0.882722	605123	5808	599315	FALSE	FALSE	respiratory
208	Benign neoplasm of colon	-6.61753	45.0928	0.00133673	0.883327	682061	10649	671412	FALSE	FALSE	neoplasms
626.1	Irregular menstrual cycle/bleeding	-9.86373	67.5006	5.2028e-05	0.88382	640412	19904	620508	FALSE	FALSE	genitourinary
480.1	Bacterial pneumonia	-7.45716	51.0408	0.000577293	0.883841	588350	6643	581707	FALSE	FALSE	respiratory
564.1	Irritable Bowel Syndrome	-7.40936	50.8233	0.000605557	0.88409	600058	6656	593402	FALSE	FALSE	digestive
427.2	Atrial fibrillation and flutter	-6.82397	47.0423	0.0010874	0.884663	598887	27389	571498	FALSE	FALSE	circulatory system
506	Empyema and pneumothorax	-7.52665	51.9309	0.00053854	0.884762	629277	6506	622771	FALSE	FALSE	respiratory
738	Other acquired musculoskeletal deformity	-7.18608	49.6775	0.00075705	0.884984	652312	7007	645305	FALSE	FALSE	musculoskeletal
371.2	Conjunctivitis, noninfectious	-6.99362	48.3618	0.000917721	0.885018	618835	10866	607969	FALSE	FALSE	sense organs
743.9	Osteopenia or other disorder of bone and cartilage	-6.51531	45.0697	0.00148059	0.885058	671505	10457	661048	FALSE	FALSE	musculoskeletal
427.21	Atrial fibrillation	-6.72304	46.6903	0.00120288	0.885507	598023	26525	571498	FALSE	FALSE	circulatory system
427.1	Paroxysmal tachycardia, unspecified	-7.49212	52.2028	0.000557462	0.88588	582953	11455	571498	FALSE	FALSE	circulatory system
198	Secondary malignant neoplasm	-6.77457	47.3474	0.00114246	0.886225	651377	11062	640315	FALSE	FALSE	neoplasms
740.9	Osteoarthrosis NOS	-6.57888	46.0376	0.00138941	0.886367	642035	21275	620760	FALSE	FALSE	musculoskeletal
371.21	Allergic conjunctivitis	-6.89757	48.321	0.00101023	0.886492	618182	10213	607969	FALSE	FALSE	sense organs
379.2	Disorders of vitreous body	-6.64756	46.6535	0.00129718	0.886694	634281	14807	619474	FALSE	FALSE	sense organs
401.22	Hypertensive chronic kidney disease	-6.29468	44.4382	0.0018461	0.887356	534950	10704	524246	FALSE	FALSE	circulatory system
374	Other disorders of eyelids	-6.68139	47.425	0.00125404	0.887962	620787	12818	607969	FALSE	FALSE	sense organs
195	Cancer, suspected or other	-6.73212	47.8088	0.00119201	0.888018	647202	6887	640315	FALSE	FALSE	neoplasms
250.24	Type 2 diabetes with neurological manifestations	-6.25712	44.4801	0.00191675	0.888129	623490	8914	614576	FALSE	FALSE	endocrine/metabolic
411.3	Angina pectoris	-6.1833	44.101	0.0020636	0.888496	636937	10564	626373	FALSE	FALSE	circulatory system
433.2	Occlusion of cerebral arteries	-6.39528	45.7764	0.00166941	0.888891	667659	8190	659469	FALSE	FALSE	circulatory system
274	Gout and other crystal arthropathies	-6.15612	44.0941	0.00212047	0.888966	702021	8417	693604	FALSE	FALSE	endocrine/metabolic
276.13	Hyperpotassemia	-7.20893	51.6561	0.000739949	0.889011	603729	10405	593324	FALSE	FALSE	endocrine/metabolic
733	Other disorders of bone and cartilage	-6.80175	48.7796	0.00111182	0.889104	623722	5599	618123	FALSE	FALSE	musculoskeletal
365.1	Open-angle glaucoma	-6.28008	45.4789	0.00187324	0.890171	666386	12005	654381	FALSE	FALSE	sense organs
433.21	Cerebral artery occlusion, with cerebral infarction	-6.30466	45.6934	0.00182777	0.890258	667330	7861	659469	FALSE	FALSE	circulatory system
714.1	Rheumatoid arthritis	-6.4166	46.5203	0.0016342	0.890295	666888	8441	658447	FALSE	FALSE	musculoskeletal
427.11	Paroxysmal supraventricular tachycardia	-7.21371	52.7939	0.00073642	0.891316	577611	6113	571498	FALSE	FALSE	circulatory system
370	Keratitis	-6.59083	48.4404	0.0013729	0.891774	614090	6121	607969	FALSE	FALSE	sense organs
599.9	Other abnormality of urination	-6.69754	49.5015	0.00123395	0.892375	606090	6737	599353	FALSE	FALSE	genitourinary
743.1	Osteoporosis	-5.93234	43.9414	0.00265226	0.892607	674384	13336	661048	FALSE	FALSE	musculoskeletal
614	Inflammatory diseases of female pelvic organs	-9.1344	67.6757	0.00010789	0.892633	683150	11671	671479	FALSE	FALSE	genitourinary
110.11	Dermatophytosis of nail	-6.30788	46.7597	0.00182189	0.892691	650013	7458	642555	FALSE	FALSE	infectious diseases
433.3	Cerebral ischemia	-6.07615	45.1361	0.00229701	0.892914	668023	8554	659469	FALSE	FALSE	circulatory system
291.8	Alteration of consciousness	-6.88966	52.1192	0.00101826	0.894834	643801	7440	636361	FALSE	FALSE	mental disorders
792	Abnormal Papanicolaou smear of cervix and cervical HPV	-9.01023	68.9538	0.000122154	0.896036	668777	10223	658554	FALSE	FALSE	genitourinary
792.1	Papanicolaou smear of cervix or vagina with atypical squamous cells	-8.98285	68.9912	0.000125545	0.896406	668217	9663	658554	FALSE	FALSE	genitourinary
619	Noninflammatory female genital disorders	-8.84987	68.608	0.0001434	0.897364	687361	9853	677508	FALSE	FALSE	genitourinary
743.11	Osteoporosis NOS	-5.61255	43.6138	0.00365176	0.897605	671942	10894	661048	FALSE	FALSE	musculoskeletal
655.1	Abnormality in fetal heart rate or rhythm	-8.92376	69.493	0.000133187	0.897823	687311	6437	680874	FALSE	FALSE	pregnancy complications
345.12	Partial epilepsy	-8.44177	65.8055	0.000215668	0.897925	618649	7294	611355	FALSE	FALSE	neurological
585.33	Chronic Kidney Disease, Stage III	-6.20509	48.4768	0.00201912	0.898148	642407	8784	633623	FALSE	FALSE	genitourinary
374.6	Dermatochalasis	-5.71222	45.779	0.00330532	0.900699	616862	8893	607969	FALSE	FALSE	sense organs
427.22	Atrial flutter	-5.91425	48.2431	0.00270069	0.90243	578514	7016	571498	FALSE	FALSE	circulatory system
256	Ovarian dysfunction	-8.51839	70.0159	0.00019976	0.903165	662601	4597	658004	FALSE	FALSE	endocrine/metabolic
394	Rheumatic disease of the heart valves	-6.18186	50.8714	0.00206659	0.90328	640640	5992	634648	FALSE	FALSE	circulatory system
362.2	Degeneration of macula and posterior pole of retina	-5.16333	42.7069	0.00572262	0.903769	662250	10725	651525	FALSE	FALSE	sense organs
634	Miscarriage; stillbirth	-8.34845	69.3814	0.000236763	0.904224	683864	4100	679764	FALSE	FALSE	pregnancy complications
562	Diverticulosis and diverticulitis	-6.05643	51.088	0.00234274	0.905633	602827	9425	593402	FALSE	FALSE	digestive
331.1	Hydrocephalus	-7.68429	65.8646	0.000459999	0.907123	615116	3761	611355	FALSE	FALSE	neurological
540	Appendiceal conditions	-9.00148	77.3286	0.000123227	0.907331	705840	3478	702362	FALSE	FALSE	digestive
540.1	Appendicitis	-8.99369	77.3183	0.000124191	0.907399	705768	3406	702362	FALSE	FALSE	digestive
540.11	Acute appendicitis	-8.96712	77.2892	0.000127535	0.907636	705610	3248	702362	FALSE	FALSE	digestive
367.8	Hypermetropia	-9.38294	81.0332	8.4147e-05	0.907818	660371	4598	655773	FALSE	FALSE	sense organs
627.2	Symptomatic menopause	-7.80934	67.8892	0.000405926	0.908421	631968	11460	620508	FALSE	FALSE	genitourinary
520	Disorders of tooth development	-9.21151	80.1959	9.98828e-05	0.908554	665825	4101	661724	FALSE	FALSE	digestive
520.2	Disturbances in tooth eruption	-9.17372	80.1962	0.00010373	0.908928	665656	3932	661724	FALSE	FALSE	digestive
348.2	Cerebral edema and compression of brain	-7.50254	65.7916	0.000551683	0.90921	615935	4580	611355	FALSE	FALSE	neurological
803.3	Fracture of clavicle or scapula	-8.81627	77.6063	0.0001483	0.909553	596454	3868	592586	FALSE	FALSE	injuries & poisonings
611.3	Lump or mass in breast	-7.93173	70.4549	0.000359166	0.910364	673003	8391	664612	FALSE	FALSE	genitourinary
562.1	Diverticulosis	-5.71466	51.025	0.00329726	0.910826	601240	7838	593402	FALSE	FALSE	digestive
817	Concussion	-8.51688	76.2165	0.000200062	0.911025	681162	2143	679019	FALSE	FALSE	injuries & poisonings
800.2	Fracture of unspecified part of femur	-8.69421	78.104	0.000167552	0.911366	596329	3743	592586	FALSE	FALSE	injuries & poisonings
732	Osteochondropathies	-9.08744	81.6546	0.000113077	0.911385	620771	2648	618123	FALSE	FALSE	musculoskeletal
282	Hereditary hemolytic anemias	-8.22044	74.1196	0.000269096	0.911689	605827	2923	602904	FALSE	FALSE	hematopoietic
610	Benign mammary dysplasias	-7.64571	69.0208	0.000478091	0.911796	671712	7100	664612	FALSE	FALSE	genitourinary
611.1	Abnormal mammogram	-7.5486	68.7131	0.000526848	0.912523	672053	7441	664612	FALSE	FALSE	genitourinary
288.11	Neutropenia	-8.58805	78.5024	0.000186318	0.912886	639847	5893	633954	FALSE	FALSE	hematopoietic
870.3	Other open wound of head and face	-8.38701	77.7905	0.000227809	0.914142	637065	3108	633957	FALSE	FALSE	injuries & poisonings
798	Malaise and fatigue	-0.0783688	0.727428	0.924623	0.914207	634763	68255	566508	FALSE	FALSE	symptoms
478	Throat pain	-9.39678	87.2851	8.29908e-05	0.914268	519463	4164	515299	FALSE	FALSE	respiratory
172	Skin cancer	-7.88865	73.2978	0.000374975	0.914293	674869	21170	653699	FALSE	FALSE	neoplasms
523	Gingival and periodontal diseases	-8.5219	79.4893	0.000199062	0.914624	666188	4464	661724	FALSE	FALSE	digestive
275.5	Disorders of calcium/phosphorus metabolism	-8.18912	76.596	0.000277657	0.914858	687846	5285	682561	FALSE	FALSE	endocrine/metabolic
550.4	Umbilical hernia	-8.58568	80.3453	0.000186761	0.9149	669869	3987	665882	FALSE	FALSE	digestive
742.9	Other derangement of joint	-8.39661	78.7746	0.00022563	0.915114	638275	4398	633877	FALSE	FALSE	musculoskeletal
523.1	Gingivitis	-8.41734	79.4854	0.000221002	0.915663	665379	3655	661724	FALSE	FALSE	digestive
269	Proteinuria	-8.11407	76.9509	0.000299299	0.916023	696105	5402	690703	FALSE	FALSE	endocrine/metabolic
172.2	Other non-epithelial cancer of skin	-7.63249	72.6726	0.000484454	0.916355	672112	18413	653699	FALSE	FALSE	neoplasms
257	Testicular dysfunction	-7.56883	72.0861	0.000516297	0.916378	661651	3647	658004	FALSE	FALSE	endocrine/metabolic
841	Sprains and strains of back and neck	-8.10134	77.2074	0.000303134	0.916432	625643	4706	620937	FALSE	FALSE	injuries & poisonings
257.1	Testicular hypofunction	-7.55249	72.007	0.000524802	0.916467	661617	3613	658004	FALSE	FALSE	endocrine/metabolic
251.1	Hypoglycemia	-8.11257	77.4293	0.000299747	0.916555	584629	3114	581515	FALSE	FALSE	endocrine/metabolic
255	Disorders of adrenal glands	-8.15292	77.8151	0.000287894	0.916556	662640	4636	658004	FALSE	FALSE	endocrine/metabolic
698	Pruritus and related conditions	-8.07613	77.205	0.000310871	0.916688	697459	4496	692963	FALSE	FALSE	dermatologic
535	Gastritis and duodenitis	-8.74992	84.1191	0.000158474	0.917155	671927	4319	667608	FALSE	FALSE	digestive
807	Fracture of ribs	-8.04891	77.46	0.000319449	0.91724	597159	4573	592586	FALSE	FALSE	injuries & poisonings
81	Infection/inflammation of internal prosthetic device; implant; and graft	-7.93963	76.4488	0.000356339	0.917284	696139	4991	691148	FALSE	FALSE	infectious diseases
613.5	Mastodynia	-7.22114	69.7276	0.000730968	0.917517	690423	3327	687096	FALSE	FALSE	genitourinary
710	Osteomyelitis, periostitis, and other infections involving bone	-7.98509	77.2126	0.0003405	0.917632	657486	4916	652570	FALSE	FALSE	musculoskeletal
110.13	Dermatophytosis of the body	-8.12737	78.7334	0.000295345	0.917783	644702	2147	642555	FALSE	FALSE	infectious diseases
572	Ascites (non malignant)	-8.16016	79.1828	0.000285818	0.91792	661851	5564	656287	FALSE	FALSE	digestive
765	Cervical radiculitis	-7.87404	76.4554	0.000380495	0.917972	666638	6193	660445	FALSE	FALSE	symptoms
300	Anxiety disorders	0.0622089	0.604115	1.06418	0.917983	586547	52389	534158	FALSE	FALSE	mental disorders
320	Meningitis	-7.91143	76.931	0.000366532	0.918092	703266	1782	701484	FALSE	FALSE	neurological
245	Thyroiditis	-8.20834	79.8393	0.000272373	0.918113	638364	4746	633618	FALSE	FALSE	endocrine/metabolic
474.2	Chronic tonsillitis and adenoiditis	0.0460745	0.448898	1.04715	0.918249	533444	18145	515299	FALSE	FALSE	respiratory
377	Disorders of optic nerve and visual pathways	-8.26364	80.6021	0.00025772	0.918341	623076	3602	619474	FALSE	FALSE	sense organs
577	Diseases of pancreas	-7.86021	76.712	0.000385793	0.918388	705025	4989	700036	FALSE	FALSE	digestive
741.3	Difficulty in walking	-7.98342	78.0851	0.00034107	0.918566	639725	5848	633877	FALSE	FALSE	musculoskeletal
519.8	Other diseases of respiratory system, NEC	-8.00668	78.4888	0.000333231	0.918748	677396	1785	675611	FALSE	FALSE	respiratory
802	Fracture of pelvis	-7.97102	78.1547	0.000345325	0.918764	596267	3681	592586	FALSE	FALSE	injuries & poisonings
701.2	Scar conditions and fibrosis of skin	-7.85585	77.145	0.000387479	0.91889	671111	4715	666396	FALSE	FALSE	dermatologic
818	Intracranial hemorrhage (injury)	-7.74667	76.2638	0.000432181	0.919092	681870	2851	679019	FALSE	FALSE	injuries & poisonings
275.3	Disorders of magnesium metabolism	-7.77118	76.575	0.000421714	0.919166	686464	3903	682561	FALSE	FALSE	endocrine/metabolic
573	Other disorders of liver	-8.0181	79.0252	0.000329446	0.919183	661782	5495	656287	FALSE	FALSE	digestive
569.2	Gastrointestinal complications	-7.96523	78.5322	0.000347331	0.919212	668049	4842	663207	FALSE	FALSE	digestive
681.3	Cellulitis and abscess of arm/hand	-8.20478	80.9258	0.000273343	0.919244	626693	3705	622988	FALSE	FALSE	dermatologic
573.5	Jaundice (not of newborn)	-8.00859	79.3473	0.000332593	0.919605	658544	2257	656287	FALSE	FALSE	digestive
575	Other biliary tract disease	-7.90928	78.5116	0.000367319	0.919757	689438	3753	685685	FALSE	FALSE	digestive
612	Breast conditions, congenital or relating to hormones	-7.61694	75.6777	0.000492044	0.919829	667308	2696	664612	FALSE	FALSE	genitourinary
191	Manlignant and unknown neoplasms of brain and nervous system	-7.81659	77.7967	0.000402992	0.919968	700089	2724	697365	FALSE	FALSE	neoplasms
245.2	Chronic thyroiditis	-7.96443	79.3937	0.00034761	0.920094	637307	3689	633618	FALSE	FALSE	endocrine/metabolic
245.21	Chronic lymphocytic thyroiditis	-7.95558	79.3828	0.0003507	0.920171	637280	3662	633618	FALSE	FALSE	endocrine/metabolic
411.8	Other chronic ischemic heart disease, unspecified	-6.96151	69.9764	0.000947663	0.920754	636780	10407	626373	FALSE	FALSE	circulatory system
420	Carditis	-7.85745	79.1109	0.000386859	0.920883	687927	4734	683193	FALSE	FALSE	circulatory system
728.7	Fasciitis	-7.8237	78.7809	0.000400139	0.920893	598989	5273	593716	FALSE	FALSE	musculoskeletal
228.1	Hemangioma of skin and subcutaneous tissue	-7.7429	77.9901	0.00043381	0.920915	699422	2723	696699	FALSE	FALSE	neoplasms
724	Other and unspecified disorders of back	-7.65486	77.1696	0.000473735	0.920983	629152	4267	624885	FALSE	FALSE	musculoskeletal
689	Disorder of skin and subcutaneous tissue NOS	-7.94815	80.1417	0.000353316	0.920998	691182	4787	686395	FALSE	FALSE	dermatologic
368.9	Subjective visual disturbances	-7.90041	79.6642	0.000370591	0.921002	665838	3345	662493	FALSE	FALSE	sense organs
418.1	Precordial pain	-7.56795	76.3535	0.000516752	0.921045	568899	4789	564110	FALSE	FALSE	circulatory system
766	Neuralgia, neuritis, and radiculitis NOS	-7.54045	76.0954	0.000531156	0.921065	666158	5713	660445	FALSE	FALSE	symptoms
525	Other diseases of the teeth and supporting structures	-7.79529	79.1937	0.00041167	0.921588	664348	2624	661724	FALSE	FALSE	digestive
357	Inflammatory and toxic neuropathy	-7.53965	76.7093	0.000531584	0.921703	684431	5895	678536	FALSE	FALSE	neurological
305.2	Eating disorder	-8.57841	87.3545	0.000188123	0.921772	536619	2461	534158	FALSE	FALSE	mental disorders
274.1	Gout	-7.12469	72.6159	0.000804985	0.921841	701665	8061	693604	FALSE	FALSE	endocrine/metabolic
790.6	Other abnormal blood chemistry	-7.76354	79.167	0.000424951	0.92188	700317	4058	696259	FALSE	FALSE	symptoms
455	Hemorrhoids	-7.68162	78.5387	0.000461229	0.922086	645691	4816	640875	FALSE	FALSE	circulatory system
723	Other disorders of cervical region	-7.58603	77.575	0.000507492	0.922099	627658	2773	624885	FALSE	FALSE	musculoskeletal
571.51	Cirrhosis of liver without mention of alcohol	-7.67362	78.473	0.000464933	0.922102	661959	5672	656287	FALSE	FALSE	digestive
979	Adverse drug events and drug allergies	-8.10395	82.9029	0.000302342	0.922129	639126	5067	634059	FALSE	FALSE	injuries & poisonings
386	Vertiginous syndromes and other disorders of vestibular system	-7.39267	75.632	0.000615748	0.922135	655645	6148	649497	FALSE	FALSE	sense organs
573.7	Abnormal results of function study of liver	-7.77184	79.5533	0.000421436	0.922176	658659	2372	656287	FALSE	FALSE	digestive
735.1	Flat foot	-8.03253	82.2476	0.000324726	0.9222	647208	1903	645305	FALSE	FALSE	musculoskeletal
250.6	Polyneuropathy in diabetes	-7.18855	73.6618	0.000755182	0.922259	621875	7299	614576	FALSE	FALSE	endocrine/metabolic
701.4	Keloid scar	-7.49874	76.8869	0.000553781	0.922306	668389	1993	666396	FALSE	FALSE	dermatologic
275.53	Disorders of phosphorus metabolism	-7.43998	76.3293	0.0005873	0.922351	684811	2250	682561	FALSE	FALSE	endocrine/metabolic
174	Breast cancer	-6.79506	69.7586	0.00111929	0.922402	679315	9333	669982	FALSE	FALSE	neoplasms
612.2	Hypertrophy of breast (Gynecomastia)	-7.39572	75.9615	0.000613875	0.922439	666874	2262	664612	FALSE	FALSE	genitourinary
355.1	Chronic pain syndrome	-7.46232	76.7708	0.00057432	0.922565	665610	4816	660794	FALSE	FALSE	neurological
289	Other diseases of blood and blood-forming organs	-7.59779	78.2518	0.000501557	0.922652	636888	2934	633954	FALSE	FALSE	hematopoietic
285.22	Anemia in neoplastic disease	-7.71596	79.6291	0.000445657	0.922807	607169	4265	602904	FALSE	FALSE	hematopoietic
726.3	Bursitis	-7.65276	79.0111	0.000474733	0.92284	597692	3976	593716	FALSE	FALSE	musculoskeletal
174.1	Breast cancer [female]	-6.73166	69.6429	0.00119256	0.922997	678964	8982	669982	FALSE	FALSE	neoplasms
411.1	Unstable angina (intermediate coronary syndrome)	-6.94805	71.9061	0.000960511	0.923023	635204	8831	626373	FALSE	FALSE	circulatory system
578.1	Hematemesis	-7.64012	79.1618	0.000480769	0.923113	640816	1981	638835	FALSE	FALSE	digestive
300.12	Agorophobia, social phobia, and panic disorder	-8.64959	89.724	0.000175199	0.923201	538259	4101	534158	FALSE	FALSE	mental disorders
174.11	Malignant neoplasm of female breast	-6.71273	69.6408	0.00121534	0.92321	678840	8858	669982	FALSE	FALSE	neoplasms
733.8	Malunion and nonunion of fracture	-7.88255	81.8616	0.00037727	0.923289	621718	3595	618123	FALSE	FALSE	musculoskeletal
191.1	Cancer of brain and nervous system	-7.47825	77.7138	0.000565246	0.923339	699263	1898	697365	FALSE	FALSE	neoplasms
454	Varicose veins	-7.58651	79.1204	0.000507248	0.923611	644385	3510	640875	FALSE	FALSE	circulatory system
275.51	Hypocalcemia	-7.31103	76.2911	0.00066813	0.923655	685114	2553	682561	FALSE	FALSE	endocrine/metabolic
401.3	Other hypertensive complications	-7.33892	76.7578	0.00064975	0.923829	530354	6108	524246	FALSE	FALSE	circulatory system
287.32	Secondary thrombocytopenia	-7.5589	79.108	0.000521451	0.923877	652893	1993	650900	FALSE	FALSE	hematopoietic
420.2	Pericarditis	-7.51992	79.0834	0.000542178	0.924245	686441	3248	683193	FALSE	FALSE	circulatory system
690	Erythematosquamous dermatosis	-7.91114	83.248	0.000366638	0.92429	648747	3701	645046	FALSE	FALSE	dermatologic
356	Hereditary and idiopathic peripheral neuropathy	-7.19372	75.7202	0.000751291	0.924312	685278	6742	678536	FALSE	FALSE	neurological
798.1	Chronic fatigue syndrome	-7.70024	81.0659	0.000452721	0.924325	570154	3646	566508	FALSE	FALSE	symptoms
567	Peritonitis and retroperitoneal infections	-7.50948	79.0619	0.000547863	0.924329	666074	2867	663207	FALSE	FALSE	digestive
690.1	Seborrheic dermatitis	-7.90647	83.2565	0.000368352	0.924342	648719	3673	645046	FALSE	FALSE	dermatologic
250.22	Type 2 diabetes with renal manifestations	-6.89682	72.653	0.00101099	0.924372	621103	6527	614576	FALSE	FALSE	endocrine/metabolic
963	Poisoning by primarily systemic agents	-7.87837	83.0066	0.000378851	0.924384	636790	2731	634059	FALSE	FALSE	injuries & poisonings
213	Benign neoplasm of bone and articular cartilage	-7.98093	84.5433	0.000341921	0.924791	611603	1849	609754	FALSE	FALSE	neoplasms
527	Diseases of the salivary glands	-7.40578	78.5201	0.000607732	0.924857	685753	2430	683323	FALSE	FALSE	digestive
963.1	Antineoplastic and immunosuppressive drugs causing adverse effects	-7.79841	82.9745	0.000410385	0.925121	636658	2599	634059	FALSE	FALSE	injuries & poisonings
250.41	Impaired fasting glucose	-7.12673	75.8724	0.00080334	0.925164	617558	2982	614576	FALSE	FALSE	endocrine/metabolic
704.8	Other specified diseases of hair and hair follicles	-7.36101	78.474	0.000635553	0.925266	677143	2132	675011	FALSE	FALSE	dermatologic
359	Muscular dystrophies and other myopathies	-7.17485	76.8579	0.000765603	0.925624	682322	3786	678536	FALSE	FALSE	neurological
560.4	Other intestinal obstruction	-7.93587	85.0988	0.000357679	0.925701	597380	3978	593402	FALSE	FALSE	digestive
573.9	Abnormal serum enzyme levels	-7.4044	79.4119	0.000608569	0.925713	658782	2495	656287	FALSE	FALSE	digestive
442	Other aneurysm	-6.91225	74.5364	0.000995514	0.926113	667596	5760	661836	FALSE	FALSE	circulatory system
568	Other disorders of peritoneum	-7.317	78.9758	0.000664151	0.926183	665928	2721	663207	FALSE	FALSE	digestive
367.9	Blindness and low vision	-7.49153	81.1941	0.000557789	0.926486	658538	2765	655773	FALSE	FALSE	sense organs
198.1	Secondary malignancy of lymph nodes	-7.24014	78.5078	0.000717208	0.926522	645739	5424	640315	FALSE	FALSE	neoplasms
280.2	Iron deficiency anemia secondary to blood loss (chronic)	-7.17779	77.9819	0.000763353	0.926663	606534	3630	602904	FALSE	FALSE	hematopoietic
687	Symptoms affecting skin	-7.62471	82.9186	0.000488239	0.926735	615893	2408	613485	FALSE	FALSE	dermatologic
428.2	Heart failure NOS	-7.19488	78.364	0.000750418	0.926846	657379	6127	651252	FALSE	FALSE	circulatory system
361	Retinal detachments and defects	-7.03551	77.3492	0.000880071	0.927526	657593	3212	654381	FALSE	FALSE	sense organs
965	Poisoning by analgesics, antipyretics, and antirheumatics	-7.50632	82.6172	0.000549598	0.927606	636160	2101	634059	FALSE	FALSE	injuries & poisonings
578.9	Hemorrhage of gastrointestinal tract	-7.01219	77.2112	0.000900836	0.927637	643941	5106	638835	FALSE	FALSE	digestive
189	Cancer of urinary organs (incl. kidney and bladder)	-6.58015	72.4699	0.00138764	0.927653	706687	5057	701630	FALSE	FALSE	neoplasms
531	Peptic ulcer (excl. esophageal)	-7.04164	77.6309	0.000874688	0.927726	697967	3378	694589	FALSE	FALSE	digestive
695.4	Lupus (localized and systemic)	-7.20195	79.4226	0.000745132	0.927748	643815	3251	640564	FALSE	FALSE	dermatologic
386.2	Peripheral or central vertigo	-6.83312	75.4055	0.00107749	0.927796	653425	3928	649497	FALSE	FALSE	sense organs
327.1	Hypersomnia	-7.81019	86.3954	0.000405582	0.927969	612805	2069	610736	FALSE	FALSE	neurological
250.23	Type 2 diabetes with ophthalmic manifestations	-6.62913	73.3674	0.00132131	0.928005	619744	5168	614576	FALSE	FALSE	endocrine/metabolic
195.1	Malignant neoplasm, other	-7.12336	78.972	0.000806052	0.928127	643913	3598	640315	FALSE	FALSE	neoplasms
429.3	Symptoms involving cardiovascular system	-7.27692	80.6785	0.000691311	0.928131	654160	2908	651252	FALSE	FALSE	circulatory system
649	Other conditions or status of the mother complicating pregnancy, childbirth, or the puerperium	-10.26	113.806	3.5004e-05	0.928165	694216	9272	684944	FALSE	FALSE	pregnancy complications
695.42	Systemic lupus erythematosus	-7.11221	78.9478	0.000815088	0.928218	643514	2950	640564	FALSE	FALSE	dermatologic
415.1	Acute pulmonary heart disease	-7.07902	78.6572	0.000842597	0.928288	661361	4342	657019	FALSE	FALSE	circulatory system
327.7	Sleep related movement disorders	-7.67453	85.4881	0.000464507	0.928467	615109	4373	610736	FALSE	FALSE	neurological
285.21	Anemia in chronic kidney disease	-6.91364	77.0895	0.000994132	0.928539	606658	3754	602904	FALSE	FALSE	hematopoietic
250.7	Diabetic retinopathy	-6.79468	75.7692	0.00111972	0.928545	656997	5472	651525	FALSE	FALSE	endocrine/metabolic
530.14	Reflux esophagitis	-8.27881	92.4901	0.00025384	0.928676	574249	3240	571009	FALSE	FALSE	digestive
480.11	Pneumococcal pneumonia	-7.53554	84.246	0.000533771	0.928727	583689	1982	581707	FALSE	FALSE	respiratory
516	Abnormal sputum	-6.8625	76.8262	0.00104629	0.928824	705616	2168	703448	FALSE	FALSE	respiratory
8.5	Bacterial enteritis	-7.40246	82.9556	0.000609751	0.928896	685815	2761	683054	FALSE	FALSE	infectious diseases
550.5	Ventral hernia	-7.19964	80.7261	0.000746857	0.928934	668446	2564	665882	FALSE	FALSE	digestive
614.5	Inflammatory disease of cervix, vagina, and vulva	-9.9244	111.337	4.89655e-05	0.928972	680947	9468	671479	FALSE	FALSE	genitourinary
626.13	Irregular menstrual cycle	-9.99844	112.17	4.54708e-05	0.928973	628422	7914	620508	FALSE	FALSE	genitourinary
153	Colorectal cancer	-6.6424	74.5349	0.00130389	0.928988	669900	4097	665803	FALSE	FALSE	neoplasms
516.1	Hemoptysis	-6.84278	76.8303	0.00106713	0.929031	705578	2130	703448	FALSE	FALSE	respiratory
585.32	End stage renal disease	-7.24376	81.6235	0.000714621	0.929284	639374	5751	633623	FALSE	FALSE	genitourinary
364	Corneal opacity and other disorders of cornea	-6.80497	77.0467	0.00110825	0.92962	658196	3815	654381	FALSE	FALSE	sense organs
560.1	Paralytic ileus	-7.47442	84.6468	0.000567413	0.929637	596453	3051	593402	FALSE	FALSE	digestive
442.1	Aortic aneurysm	-6.42123	72.9298	0.00162665	0.92984	666219	4383	661836	FALSE	FALSE	circulatory system
614.52	Vaginitis and vulvovaginitis	-9.77748	111.11	5.67147e-05	0.929878	679425	7946	671479	FALSE	FALSE	genitourinary
252	Disorders of parathyroid gland	-6.65336	75.6168	0.00128969	0.929886	661456	3452	658004	FALSE	FALSE	endocrine/metabolic
224	Benign neoplasm of eye	-6.81271	77.4409	0.00109971	0.929898	699252	1887	697365	FALSE	FALSE	neoplasms
537	Other disorders of stomach and duodenum	-7.37515	83.8595	0.000626631	0.929919	670575	2967	667608	FALSE	FALSE	digestive
990	Effects radiation NOS	-6.72004	76.644	0.00120648	0.930132	689167	2501	686666	FALSE	FALSE	injuries & poisonings
427.12	Paroxysmal ventricular tachycardia	-7.29115	83.2637	0.000681541	0.930221	577300	5802	571498	FALSE	FALSE	circulatory system
458.1	Orthostatic hypotension	-6.87085	78.5699	0.0010376	0.930315	665337	3810	661527	FALSE	FALSE	circulatory system
588	Disorders resulting from impaired renal function	-7.13391	82.1203	0.000797597	0.930774	637963	4340	633623	FALSE	FALSE	genitourinary
372	Disorders of conjunctiva	-6.95319	80.4917	0.000955583	0.931161	610119	2150	607969	FALSE	FALSE	sense organs
189.1	Cancer of kidney and renal pelvis	-6.40544	74.2388	0.00165254	0.931243	704611	2981	701630	FALSE	FALSE	neoplasms
276.11	Hyperosmolality and/or hypernatremia	-7.44643	86.4521	0.000583521	0.93136	595902	2578	593324	FALSE	FALSE	endocrine/metabolic
359.2	Myopathy	-6.532	75.9687	0.00145609	0.93148	681734	3198	678536	FALSE	FALSE	neurological
153.3	Malignant neoplasm of rectum, rectosigmoid junction, and anus	-6.4684	75.3941	0.00155171	0.93163	667900	2097	665803	FALSE	FALSE	neoplasms
514.2	Solitary pulmonary nodule	-7.09736	82.8117	0.000827285	0.931701	689468	3842	685626	FALSE	FALSE	respiratory
189.11	Malignant neoplasm of kidney, except pelvis	-6.37147	74.5127	0.00170964	0.931857	704264	2634	701630	FALSE	FALSE	neoplasms
274.11	Gouty arthropathy	-6.22348	72.8484	0.00198233	0.931919	696594	2990	693604	FALSE	FALSE	endocrine/metabolic
327.71	Restless legs syndrome	-7.24256	85.008	0.000715475	0.932104	614231	3495	610736	FALSE	FALSE	neurological
580.3	Nephritis and nephropathy without mention of glomerulonephritis	-7.04853	82.8636	0.000868683	0.932212	636077	2454	633623	FALSE	FALSE	genitourinary
425.2	Secondary/extrinsic cardiomyopathies	-6.47665	76.5011	0.00153896	0.932531	686540	3347	683193	FALSE	FALSE	circulatory system
600	Hyperplasia of prostate	-6.03697	71.8022	0.00238878	0.932995	683362	9622	673740	FALSE	FALSE	genitourinary
302	Sexual and gender identity disorders	-7.51762	89.9205	0.000543424	0.933372	535680	1522	534158	FALSE	FALSE	mental disorders
628	Ovarian cyst	-9.43585	112.879	7.98108e-05	0.93338	626395	5887	620508	FALSE	FALSE	genitourinary
370.3	Keratoconjunctivitis	-6.54252	78.4471	0.00144086	0.933533	611912	3943	607969	FALSE	FALSE	sense organs
252.1	Hyperparathyroidism	-6.26603	75.1729	0.00189976	0.933569	661008	3004	658004	FALSE	FALSE	endocrine/metabolic
496.1	Emphysema	-6.31819	75.8119	0.00180321	0.933581	603283	3968	599315	FALSE	FALSE	respiratory
642	Hypertension complicating pregnancy, childbirth, and the puerperium	-9.35099	112.284	8.68794e-05	0.933629	705449	4334	701115	FALSE	FALSE	pregnancy complications
362.3	Other nondiabetic retinopathy	-6.29929	75.6552	0.00183761	0.933642	655201	3676	651525	FALSE	FALSE	sense organs
256.4	Polycystic ovaries	-9.49807	114.401	7.49965e-05	0.933832	662119	4115	658004	FALSE	FALSE	endocrine/metabolic
198.2	Secondary malignancy of respiratory organs	-6.46253	77.9668	0.00156085	0.93394	643253	2938	640315	FALSE	FALSE	neoplasms
588.1	Renal osteodystrophy	-6.73737	81.628	0.00118576	0.934219	637119	3496	633623	FALSE	FALSE	genitourinary
646	Other complications of pregnancy NEC	-9.26734	112.444	9.44594e-05	0.934315	702853	3040	699813	FALSE	FALSE	pregnancy complications
426.2	Atrioventricular [AV] block	-6.84478	83.1185	0.001065	0.934369	575858	4360	571498	FALSE	FALSE	circulatory system
440	Atherosclerosis	-5.86502	71.3968	0.00283695	0.93453	667076	5240	661836	FALSE	FALSE	circulatory system
653	Problems associated with amniotic cavity and membranes	-9.30175	113.415	9.12641e-05	0.934635	697899	3890	694009	FALSE	FALSE	pregnancy complications
259.4	Precocious sexual development and puberty NEC	-10.1011	123.406	4.10361e-05	0.934764	660246	2242	658004	FALSE	FALSE	endocrine/metabolic
426.92	Cardiac defibrillator in situ	-6.67389	81.5547	0.00126348	0.934779	575279	3781	571498	FALSE	FALSE	circulatory system
649.1	Diabetes or abnormal glucose tolerance complicating pregnancy	-9.30763	114.072	9.07291e-05	0.934969	689195	4251	684944	FALSE	FALSE	pregnancy complications
454.1	Varicose veins of lower extremity	-6.35005	77.8923	0.00174667	0.935026	643169	2294	640875	FALSE	FALSE	circulatory system
619.4	Noninflammatory disorders of vagina	-9.14787	112.416	0.000106447	0.935144	681906	4398	677508	FALSE	FALSE	genitourinary
636.3	Hemorrhage in early pregnancy	-9.28233	114.258	9.30544e-05	0.935251	683473	3709	679764	FALSE	FALSE	pregnancy complications
180.3	Cervical intraepithelial neoplasia [CIN] [Cervical dysplasia]	-9.15911	113.831	0.000105256	0.935869	663172	4618	658554	FALSE	FALSE	neoplasms
38.2	Gram positive septicemia	-6.85987	85.3193	0.00104905	0.935917	657339	1740	655599	FALSE	FALSE	infectious diseases
427.4	Cardiac arrest and ventricular fibrillation	-6.86887	85.4329	0.00103965	0.935918	573873	2375	571498	FALSE	FALSE	circulatory system
180	Cervical cancer and dysplasia	-9.15455	114.024	0.000105737	0.93601	663949	5395	658554	FALSE	FALSE	neoplasms
261.2	Vitamin B-complex deficiencies	-6.69496	83.8745	0.00123713	0.93638	619309	5690	613619	FALSE	FALSE	endocrine/metabolic
585.2	Renal failure NOS	-6.53174	81.8341	0.00145647	0.936383	636412	2789	633623	FALSE	FALSE	genitourinary
800.3	Fracture of tibia and fibula	-10.2897	129.302	3.3981e-05	0.936572	599319	6733	592586	FALSE	FALSE	injuries & poisonings
840.3	Joint/ligament sprain	-10.2154	128.451	3.6604e-05	0.936613	627552	6615	620937	FALSE	FALSE	injuries & poisonings
585.34	Chronic Kidney Disease, Stage IV	-6.34451	80.4279	0.00175636	0.937125	637201	3578	633623	FALSE	FALSE	genitourinary
365.11	Primary open angle glaucoma	-5.57772	70.7383	0.00378118	0.937152	660243	5862	654381	FALSE	FALSE	sense organs
427.42	Cardiac arrest	-6.74763	85.871	0.00117365	0.937368	573367	1869	571498	FALSE	FALSE	circulatory system
370.31	Keratoconjunctivitis sicca	-6.06501	77.5453	0.00232272	0.937659	611407	3438	607969	FALSE	FALSE	sense organs
801.1	Fracture of foot	-10.0733	129.722	4.21908e-05	0.938104	599442	6856	592586	FALSE	FALSE	injuries & poisonings
603	Other disorders of testis	-9.60308	124.235	6.75201e-05	0.938387	656511	2259	654252	FALSE	FALSE	genitourinary
218	Benign neoplasm of uterus	-8.6941	112.783	0.000167571	0.938555	677301	6191	671110	FALSE	FALSE	neoplasms
260.6	Anorexia	-6.59649	85.8496	0.00136515	0.938753	616304	2685	613619	FALSE	FALSE	endocrine/metabolic
426.24	Atrioventricular block, complete	-6.30533	82.1051	0.00182655	0.938786	574503	3005	571498	FALSE	FALSE	circulatory system
701.6	Acquired acanthosis nigricans	-9.46839	124.779	7.72555e-05	0.939513	668376	1980	666396	FALSE	FALSE	dermatologic
340.1	Migrain with aura	-9.45911	125.279	7.79761e-05	0.939814	652994	4397	648597	FALSE	FALSE	neurological
528	Diseases of the oral soft tissues, excluding lesions specific for gingiva and tongue	-9.78276	129.6	5.6416e-05	0.939829	689842	6519	683323	FALSE	FALSE	digestive
636.2	Early onset of delivery	-8.51962	114.124	0.000199516	0.940491	681696	1932	679764	FALSE	FALSE	pregnancy complications
562.2	Diverticulitis	-6.27938	84.4902	0.00187456	0.940755	596026	2624	593402	FALSE	FALSE	digestive
610.1	Cystic mastopathy	-8.36361	113.553	0.0002332	0.941286	670471	5859	664612	FALSE	FALSE	genitourinary
656.9	Neonatal bradycardia or tachycardia	-10.15	138.029	3.90776e-05	0.94138	681937	1193	680744	FALSE	FALSE	pregnancy complications
348.4	Cerebral cysts	-7.8446	107.676	0.000391861	0.941922	612400	1045	611355	FALSE	FALSE	neurological
384	Other disorders of tympanic membrane	-10.4353	143.674	2.93765e-05	0.942099	598029	4344	593685	FALSE	FALSE	sense organs
502	Postinflammatory pulmonary fibrosis	-6.0475	83.4769	0.00236376	0.942248	624797	2026	622771	FALSE	FALSE	respiratory
732.1	Juvenile osteochondrosis	-9.7245	134.348	5.98003e-05	0.942297	619806	1683	618123	FALSE	FALSE	musculoskeletal
384.4	Perforation of tympanic membrane	-10.3867	143.652	3.08395e-05	0.942359	597748	4063	593685	FALSE	FALSE	sense organs
282.5	Sickle cell anemia	-8.31428	115.215	0.000244993	0.942472	604302	1398	602904	FALSE	FALSE	hematopoietic
608	Other disorders of male genital organs	-8.9444	124.048	0.000130466	0.942519	656928	2676	654252	FALSE	FALSE	genitourinary
286.7	Other and unspecified coagulation defects	-9.42318	130.782	8.08282e-05	0.94256	657007	6107	650900	FALSE	FALSE	hematopoietic
722.1	Displacement of intervertebral disc	-9.16635	127.394	0.000104497	0.94264	632537	7652	624885	FALSE	FALSE	musculoskeletal
601	Inflammatory diseases of prostate	-8.57229	119.626	0.000189278	0.942873	676620	2880	673740	FALSE	FALSE	genitourinary
871.2	Open wound of finger(s)	-9.18636	128.798	0.000102427	0.94314	636692	2735	633957	FALSE	FALSE	injuries & poisonings
614.3	Pelvic inflammatory disease (PID)	-8.06046	113.055	0.000315783	0.943162	672865	1386	671479	FALSE	FALSE	genitourinary
681.2	Cellulitis and abscess of face/neck	-9.51814	133.616	7.35066e-05	0.943211	626289	3301	622988	FALSE	FALSE	dermatologic
704.2	Hirsutism	-8.22991	116.015	0.000266561	0.943447	676492	1481	675011	FALSE	FALSE	dermatologic
755.6	Other congenital anomalies of lower limb, including pelvic girdle	-9.8314	140.291	5.37374e-05	0.944131	690251	1682	688569	FALSE	FALSE	congenital anomalies
284	Aplastic anemia	-9.2169	131.855	9.93463e-05	0.944272	608006	5102	602904	FALSE	FALSE	hematopoietic
204	Leukemia	-8.72887	125.999	0.000161845	0.944769	697567	4782	692785	FALSE	FALSE	neoplasms
755.61	Congenital hip dysplasia and deformity	-9.67824	139.808	6.26314e-05	0.94481	689963	1394	688569	FALSE	FALSE	congenital anomalies
528.1	Stomatitis and mucositis	-8.94722	129.602	0.000130098	0.944961	686050	2727	683323	FALSE	FALSE	digestive
710.1	Osteomyelitis	-8.77168	127.129	0.000155063	0.944991	656555	3985	652570	FALSE	FALSE	musculoskeletal
54	Herpes simplex	-9.49482	137.708	7.52409e-05	0.94503	590102	3678	586424	FALSE	FALSE	infectious diseases
290.1	Dementias	-4.87317	70.771	0.00764911	0.945102	642543	6182	636361	FALSE	FALSE	mental disorders
388	Other disorders of ear	-9.68831	140.778	6.20043e-05	0.945133	643999	1236	642763	FALSE	FALSE	sense organs
474	Acute and chronic tonsillitis	0.0307249	0.447857	1.0312	0.945305	535085	19786	515299	FALSE	FALSE	respiratory
71	Human immunodeficiency virus [HIV] disease	-9.19059	134.329	0.000101995	0.945452	590890	4466	586424	FALSE	FALSE	infectious diseases
71.1	HIV infection, symptomatic	-9.16734	134.241	0.000104394	0.945555	590785	4361	586424	FALSE	FALSE	infectious diseases
681.1	Cellulitis and abscess of fingers/toes	-9.11521	133.957	0.000109981	0.945749	626851	3863	622988	FALSE	FALSE	dermatologic
597.1	Urethral stricture (not specified as infectious)	-8.98798	132.263	0.000124903	0.945821	670592	1781	668811	FALSE	FALSE	genitourinary
255.2	Adrenal hypofunction	-8.7159	128.264	0.000163959	0.945823	660818	2814	658004	FALSE	FALSE	endocrine/metabolic
284.1	Pancytopenia	-8.95751	131.873	0.000128766	0.945845	606859	3955	602904	FALSE	FALSE	hematopoietic
430	Intracranial hemorrhage	-8.5712	126.66	0.000189485	0.946048	664406	4937	659469	FALSE	FALSE	circulatory system
244.1	Secondary hypothyroidism	-8.89171	131.406	0.000137525	0.946051	640420	6802	633618	FALSE	FALSE	endocrine/metabolic
727.4	Ganglion and cyst of synovium, tendon, and bursa	-8.79432	130.288	0.000151591	0.946184	596761	3045	593716	FALSE	FALSE	musculoskeletal
728.2	Laxity of ligament or hypermobility syndrome	-8.76809	129.992	0.000155621	0.946223	594567	851	593716	FALSE	FALSE	musculoskeletal
241.2	Nontoxic multinodular goiter	-8.63437	128.97	0.000177885	0.946623	641099	7481	633618	FALSE	FALSE	endocrine/metabolic
605	Erectile dysfunction [ED]	-8.21693	123.084	0.000270042	0.946774	662109	7857	654252	FALSE	FALSE	genitourinary
242	Thyrotoxicosis with or without goiter	-8.79263	131.759	0.000151848	0.946795	638520	4902	633618	FALSE	FALSE	endocrine/metabolic
686.3	Pilonidal cyst	-8.89367	133.515	0.000137255	0.946891	623946	958	622988	FALSE	FALSE	dermatologic
385	Other disorders of middle ear and mastoid	-9.56494	143.688	7.01453e-05	0.946926	596350	2665	593685	FALSE	FALSE	sense organs
555.1	Regional enteritis	-9.3442	140.552	8.7471e-05	0.946994	596909	3507	593402	FALSE	FALSE	digestive
202	Cancer of other lymphoid, histiocytic tissue	-8.29333	125.097	0.00025018	0.947143	697350	4565	692785	FALSE	FALSE	neoplasms
756.2	Pectus and other congenital anomalies of ribs/sternum	-9.13875	138.246	0.000107421	0.947294	689395	826	688569	FALSE	FALSE	congenital anomalies
720.1	Spinal stenosis of lumbar region	-8.0759	122.179	0.000310944	0.947299	634162	9277	624885	FALSE	FALSE	musculoskeletal
707	Chronic ulcer of skin	-8.14291	123.534	0.000290788	0.947444	701419	6267	695152	FALSE	FALSE	dermatologic
571.8	Liver abscess and sequelae of chronic liver disease	-8.51095	129.846	0.000201253	0.947739	660211	3924	656287	FALSE	FALSE	digestive
703.1	Ingrowing nail	-8.46042	129.265	0.000211683	0.947816	677666	2655	675011	FALSE	FALSE	dermatologic
293	Symptoms involving head and neck	-8.39962	128.357	0.000224952	0.947824	682941	1112	681829	FALSE	FALSE	mental disorders
202.2	Non-Hodgkins lymphoma	-8.14783	124.884	0.000289362	0.94798	696926	4141	692785	FALSE	FALSE	neoplasms
385.3	Cholesteatoma	-9.34414	143.656	8.74764e-05	0.948138	595812	2127	593685	FALSE	FALSE	sense organs
241.1	Nontoxic uninodular goiter	-8.51913	131.271	0.000199614	0.948256	638529	4911	633618	FALSE	FALSE	endocrine/metabolic
858	Complication of internal orthopedic device	-8.3152	128.495	0.000244767	0.948403	669229	3932	665297	FALSE	FALSE	injuries & poisonings
870.1	Open wound or laceration of eye or eyelid	-8.252	127.634	0.000260737	0.94845	634845	888	633957	FALSE	FALSE	injuries & poisonings
573.6	Nonspecific elevation of levels of transaminase or lactic acid dehydrogenase [LDH]	-8.43834	130.985	0.000216409	0.948634	657755	1468	656287	FALSE	FALSE	digestive
349	Other and unspecified disorders of the nervous system	-6.94342	107.825	0.00096496	0.948655	613110	1755	611355	FALSE	FALSE	neurological
716	Other arthropathies	-7.9649	124.295	0.000347448	0.948906	659031	6461	652570	FALSE	FALSE	musculoskeletal
117	Mycoses	-8.34957	130.522	0.000236497	0.948994	644902	2347	642555	FALSE	FALSE	infectious diseases
994.21	Septic shock	-8.09562	126.798	0.00030487	0.949092	695344	3234	692110	FALSE	FALSE	injuries & poisonings
535.8	Other specified gastritis	-8.84546	138.798	0.000144034	0.949186	669153	1545	667608	FALSE	FALSE	digestive
287.31	Primary thrombocytopenia	-8.29598	131.27	0.000249519	0.949609	652118	1218	650900	FALSE	FALSE	hematopoietic
475.9	Postnasal drip	-9.0933	144.066	0.000112416	0.949672	518991	3692	515299	FALSE	FALSE	respiratory
522	Diseases of pulp and periapical tissues	-8.28219	131.368	0.000252981	0.94973	663032	1308	661724	FALSE	FALSE	digestive
740.2	Osteoarthrosis, generalized	-7.76282	123.543	0.000425255	0.949898	631330	10570	620760	FALSE	FALSE	musculoskeletal
292.12	Symbolic dysfunction	-8.96903	143.022	0.000127291	0.949997	637141	780	636361	FALSE	FALSE	mental disorders
368.2	Diplopia and disorders of binocular vision	-8.16795	130.284	0.0002836	0.950011	665488	2995	662493	FALSE	FALSE	sense organs
172.1	Melanomas of skin, dx or hx	-7.77379	124.115	0.000420615	0.950058	657715	4016	653699	FALSE	FALSE	neoplasms
969	Poisoning by psychotropic agents	-8.53077	136.464	0.000197304	0.950154	635209	1150	634059	FALSE	FALSE	injuries & poisonings
550.2	Diaphragmatic hernia	-8.1832	130.908	0.000279307	0.950156	672020	6138	665882	FALSE	FALSE	digestive
715	Other inflammatory spondylopathies	-8.02796	128.686	0.000326213	0.950257	661774	3327	658447	FALSE	FALSE	musculoskeletal
716.9	Arthropathy NOS	-7.71126	123.678	0.000447756	0.950285	658386	5816	652570	FALSE	FALSE	musculoskeletal
535.2	Atrophic gastritis	-8.59807	138.053	0.000184461	0.950339	668845	1237	667608	FALSE	FALSE	digestive
70.2	Viral hepatitis B	-8.06687	129.559	0.000313765	0.950352	587751	1327	586424	FALSE	FALSE	infectious diseases
705	Disorders of sweat glands	-7.98839	128.613	0.00033938	0.950474	660798	1622	659176	FALSE	FALSE	dermatologic
753.2	Congenital anomalies of posterior segment of eye	-8.66107	139.589	0.000173199	0.950525	696186	584	695602	FALSE	FALSE	congenital anomalies
530.15	Eosinophilic esophagitis	-9.19301	148.532	0.000101748	0.950649	572119	1110	571009	FALSE	FALSE	digestive
512.2	Painful respiration	-9.13217	147.727	0.00010813	0.950708	476123	4066	472057	FALSE	FALSE	respiratory
289.3	Personal history of diseases of blood and blood-forming organs	-7.95068	128.706	0.000352422	0.950743	635080	1126	633954	FALSE	FALSE	hematopoietic
738.4	Acquired spondylolisthesis	-8.19328	133.324	0.000276505	0.950998	650313	5008	645305	FALSE	FALSE	musculoskeletal
433.1	Occlusion and stenosis of precerebral arteries	-7.19409	117.119	0.00075101	0.95102	666220	6751	659469	FALSE	FALSE	circulatory system
598	Abnormal findings on examination of urine	-7.75792	126.841	0.000427346	0.95123	706266	1797	704469	FALSE	FALSE	genitourinary
586.4	Stricture/obstruction of ureter	-8.34725	136.608	0.000237048	0.951277	636332	2709	633623	FALSE	FALSE	genitourinary
70.9	Hepatitis NOS	-8.40285	138.131	0.000224228	0.951493	588007	1583	586424	FALSE	FALSE	infectious diseases
705.3	Hidradenitis	-7.68929	126.494	0.000457701	0.951528	660046	870	659176	FALSE	FALSE	dermatologic
433.8	Late effects of cerebrovascular disease	-7.4345	122.478	0.000590526	0.951598	664453	4984	659469	FALSE	FALSE	circulatory system
313.2	Tics and stuttering	-8.27872	136.86	0.000253862	0.951765	647553	982	646571	FALSE	FALSE	mental disorders
303	Psychogenic and somatoform disorders	-8.87768	146.864	0.000139467	0.951798	536336	2178	534158	FALSE	FALSE	mental disorders
215	Other benign neoplasm of connective and other soft tissue	-7.75188	128.353	0.000429932	0.951841	698920	1111	697809	FALSE	FALSE	neoplasms
695.3	Rosacea	-8.17249	135.644	0.000282313	0.951957	648844	3798	645046	FALSE	FALSE	dermatologic
374.3	Ptosis of eyelid	-7.93583	132.206	0.000357694	0.952135	610997	3028	607969	FALSE	FALSE	sense organs
246.7	Abnormal results of function study of thyroid	-8.10503	135.049	0.000302015	0.952143	634522	904	633618	FALSE	FALSE	endocrine/metabolic
527.7	Disturbance of salivary secretion	-7.73435	129.212	0.000437535	0.952269	684630	1307	683323	FALSE	FALSE	digestive
613.1	Inflammatory disease of breast	-6.95443	116.25	0.000954396	0.952297	688125	1029	687096	FALSE	FALSE	genitourinary
737.1	Kyphosis (acquired)	-8.08377	135.436	0.000308505	0.952405	646452	1147	645305	FALSE	FALSE	musculoskeletal
295.1	Schizophrenia	-8.69829	145.964	0.00016687	0.952481	537172	3014	534158	FALSE	FALSE	mental disorders
587	Kidney replaced by transpant	-8.10316	136.09	0.000302582	0.95252	636790	3167	633623	FALSE	FALSE	genitourinary
352.1	Trigeminal nerve disorders [CN5]	-7.46895	126	0.000570525	0.952731	662688	1894	660794	FALSE	FALSE	neurological
281	Other deficiency anemia	-7.58713	128.525	0.000506936	0.952926	606358	3454	602904	FALSE	FALSE	hematopoietic
426.7	Abnormal electrocardiogram [ECG] [EKG]	-8.47321	143.923	0.000208993	0.953053	573836	2338	571498	FALSE	FALSE	circulatory system
287.1	Spontaneous ecchymoses	-7.64174	130.67	0.000479994	0.953365	651437	537	650900	FALSE	FALSE	hematopoietic
626.12	Excessive or frequent menstruation	-10.7343	184.001	2.17841e-05	0.953479	628657	8149	620508	FALSE	FALSE	genitourinary
184	Cancer of other female genital organs	-6.65387	115	0.00128902	0.95386	680713	1761	678952	FALSE	FALSE	neoplasms
210	Benign neoplasm of lip, oral cavity, and pharynx	-7.26324	126.144	0.000700837	0.954084	702323	1198	701125	FALSE	FALSE	neoplasms
721.2	Spondylosis with myelopathy	-7.11468	125.004	0.000813078	0.954613	626798	1913	624885	FALSE	FALSE	musculoskeletal
70.4	Chronic hepatitis	-7.84008	138.527	0.000393639	0.954867	587472	1048	586424	FALSE	FALSE	infectious diseases
626.2	Dysmenorrhea	-10.4256	184.975	2.96637e-05	0.955053	624489	3981	620508	FALSE	FALSE	genitourinary
451	Phlebitis and thrombophlebitis	-7.23539	129.258	0.000720629	0.955361	642410	1535	640875	FALSE	FALSE	circulatory system
580.2	Nephrotic syndrome without mention of glomerulonephritis	-7.67033	137.918	0.000466462	0.955648	634680	1057	633623	FALSE	FALSE	genitourinary
426.3	Bundle branch block	-7.43639	135.304	0.000589407	0.95617	574968	3470	571498	FALSE	FALSE	circulatory system
559	Ileostomy status	-7.6404	139.811	0.000480638	0.956419	594404	1002	593402	FALSE	FALSE	digestive
722.7	Intervertebral disc disorder with myelopathy	-6.8047	125.759	0.00110855	0.956848	625855	970	624885	FALSE	FALSE	musculoskeletal
362.6	Peripheral retinal degenerations	-6.85341	127.28	0.00105585	0.957059	652393	868	651525	FALSE	FALSE	sense organs
427.61	Supraventricular premature beats	-7.74851	144.586	0.000431386	0.957261	572461	963	571498	FALSE	FALSE	circulatory system
395.6	Heart valve replaced	-7.36396	137.969	0.000633681	0.957434	638349	3701	634648	FALSE	FALSE	circulatory system
198.5	Secondary malignancy of brain/spine	-6.89256	129.545	0.00101531	0.957568	641777	1462	640315	FALSE	FALSE	neoplasms
946	Anaphylactic shock NOS	-7.70043	145.234	0.000452632	0.957715	595367	1206	594161	FALSE	FALSE	injuries & poisonings
218.1	Uterine leiomyoma	-9.68164	185.784	6.24192e-05	0.958439	677238	6128	671110	FALSE	FALSE	neoplasms
642.1	Preeclampsia and eclampsia	-9.59196	185.194	6.82753e-05	0.958693	703121	2006	701115	FALSE	FALSE	pregnancy complications
647.1	Infections of genitourinary tract during pregnancy	-9.49077	183.679	7.55458e-05	0.958791	701702	1648	700054	FALSE	FALSE	pregnancy complications
713	Arthropathy associated with other disorders classified elsewhere	-6.47385	125.902	0.00154328	0.958991	653358	788	652570	FALSE	FALSE	musculoskeletal
198.3	Secondary malignant neoplasm of digestive systems	-6.60903	128.731	0.00134814	0.959055	641702	1387	640315	FALSE	FALSE	neoplasms
626.14	Irregular menstrual bleeding	-9.46418	185.237	7.75814e-05	0.959252	622233	1725	620508	FALSE	FALSE	genitourinary
634.1	Missed abortion/Hydatidiform mole	-9.52619	188.279	7.2917e-05	0.959647	681672	1908	679764	FALSE	FALSE	pregnancy complications
635.2	Antepartum hemorrhage, abruptio placentae, and placenta previa	-9.50042	188.507	7.48207e-05	0.959805	681520	1756	679764	FALSE	FALSE	pregnancy complications
250.11	Type 1 diabetes with ketoacidosis	-10.4238	207.65	2.97169e-05	0.959964	616720	2144	614576	FALSE	FALSE	endocrine/metabolic
619.2	Disorders of uterus, NEC	-9.26184	187.388	9.49807e-05	0.96058	679682	2174	677508	FALSE	FALSE	genitourinary
335	Multiple sclerosis	-8.67179	176.648	0.000171352	0.960847	614970	3615	611355	FALSE	FALSE	neurological
669	Complications of labor and delivery NEC	-9.02782	186.059	0.000120024	0.961301	706480	994	705486	FALSE	FALSE	pregnancy complications
378.2	Nystagmus and other irregular eye movements	-10.4987	216.686	2.7572e-05	0.961357	620810	1336	619474	FALSE	FALSE	sense organs
702.1	Actinic keratosis	-9.28706	192.704	9.26145e-05	0.961562	682013	13095	668918	FALSE	FALSE	dermatologic
686.2	Impetigo	-10.5664	220.223	2.57684e-05	0.961732	624710	1722	622988	FALSE	FALSE	dermatologic
368.3	Anisometropia	-10.2294	214.45	3.60931e-05	0.961955	663481	988	662493	FALSE	FALSE	sense organs
342	Hemiplegia	-8.43952	177.474	0.000216153	0.962072	614148	2793	611355	FALSE	FALSE	neurological
204.11	Lymphoid leukemia, acute	-9.76396	207.843	5.74866e-05	0.962531	694249	1464	692785	FALSE	FALSE	neoplasms
498	Acute bronchospasm	-10.0564	215.394	4.29097e-05	0.962762	600404	1089	599315	FALSE	FALSE	respiratory
656.22	Interstitial emphysema and related conditions of newborn	-10.5348	225.72	2.65936e-05	0.962775	681309	565	680744	FALSE	FALSE	pregnancy complications
204.1	Lymphoid leukemia	-9.6018	208.051	6.76066e-05	0.96319	694956	2171	692785	FALSE	FALSE	neoplasms
260.3	Adult failure to thrive	-6.04101	130.99	0.00237915	0.963216	616103	2484	613619	FALSE	FALSE	endocrine/metabolic
244.5	Congenital hypothyroidism	-10.1969	221.177	3.7284e-05	0.963228	634587	969	633618	FALSE	FALSE	endocrine/metabolic
871.1	Open wound of hand except finger(s)	-9.69682	211.519	6.14786e-05	0.963435	635951	1994	633957	FALSE	FALSE	injuries & poisonings
90	Sexually transmitted infections (not HIV or hepatitis)	-9.36768	205.565	8.5441e-05	0.963653	706236	1640	704596	FALSE	FALSE	infectious diseases
255.21	Glucocorticoid deficiency	-9.59834	211.224	6.78411e-05	0.963755	660342	2338	658004	FALSE	FALSE	endocrine/metabolic
474.1	Acute tonsillitis	-10.6725	236.27	2.31727e-05	0.963971	516959	1660	515299	FALSE	FALSE	respiratory
842	Other sprains and strains	-9.54602	211.555	7.14853e-05	0.964009	622536	1599	620937	FALSE	FALSE	injuries & poisonings
279.7	Other immunological findings	-9.44088	209.517	7.94109e-05	0.964059	689184	2539	686645	FALSE	FALSE	endocrine/metabolic
70.3	Viral hepatitis C	-10.2342	227.434	3.59194e-05	0.964108	592195	5771	586424	FALSE	FALSE	infectious diseases
627.1	Postmenopausal bleeding	-8.2769	184.432	0.000254325	0.964205	623604	3096	620508	FALSE	FALSE	genitourinary
271	Disorders of carbohydrate transport and metabolism	-9.27022	207.253	9.41878e-05	0.964323	707104	1998	705106	FALSE	FALSE	endocrine/metabolic
627.22	Need for Hormone replacement therapy (postmenopausal)	-8.32981	186.887	0.000241217	0.964449	623068	2560	620508	FALSE	FALSE	genitourinary
596.1	Bladder neck obstruction	-5.69205	127.715	0.00337267	0.964451	669543	732	668811	FALSE	FALSE	genitourinary
191.11	Cancer of brain	-9.40299	211.316	8.24773e-05	0.964508	699072	1707	697365	FALSE	FALSE	neoplasms
577.1	Acute pancreatitis	-9.26107	208.394	9.50539e-05	0.964554	702655	2619	700036	FALSE	FALSE	digestive
170	Cancer of bone and connective tissue	-9.20632	207.806	0.000100403	0.964663	706816	2818	703998	FALSE	FALSE	neoplasms
360	Disorders of the globe	-9.3803	212.779	8.43699e-05	0.964837	656368	1987	654381	FALSE	FALSE	sense organs
535.9	Gastritis and duodenitis, NOS	-10.0418	228.189	4.35407e-05	0.964899	669253	1645	667608	FALSE	FALSE	digestive
175	Acquired absence of breast	-8.43418	191.79	0.000217312	0.964923	660930	2622	658308	FALSE	FALSE	neoplasms
360.2	Progressive myopia	-9.32491	212.847	8.91754e-05	0.965056	655628	1247	654381	FALSE	FALSE	sense organs
227	Benign neoplasm of other endocrine glands and related structures	-9.08008	208.139	0.000113913	0.965203	700753	2707	698046	FALSE	FALSE	neoplasms
613.8	Other specified disorders of breast	-8.09203	186.629	0.000305969	0.965415	689035	1939	687096	FALSE	FALSE	genitourinary
711	Arthropathy associated with infections	-9.1243	210.663	0.000108985	0.965453	654148	1578	652570	FALSE	FALSE	musculoskeletal
375	Disorders of lacrimal system	-9.47509	218.841	7.674e-05	0.965465	621281	1807	619474	FALSE	FALSE	sense organs
271.3	Intestinal disaccharidase deficiencies and disaccharide malabsorption	-8.92254	206.139	0.00013335	0.965475	706812	1706	705106	FALSE	FALSE	endocrine/metabolic
871.3	Open wound of foot except toe(s) alone	-9.11511	211.798	0.000109991	0.965672	634933	976	633957	FALSE	FALSE	injuries & poisonings
818.1	Subdural hemorrhage (injury)	-8.8871	207.135	0.00013816	0.965777	680364	1345	679019	FALSE	FALSE	injuries & poisonings
282.8	Other hemoglobinopathies	-8.85284	206.429	0.000142974	0.965793	603469	565	602904	FALSE	FALSE	hematopoietic
170.2	Cancer of connective tissue	-8.88298	208.018	0.00013873	0.965938	705970	1972	703998	FALSE	FALSE	neoplasms
430.2	Intracerebral hemorrhage	-8.87951	208.333	0.000139213	0.966003	662058	2589	659469	FALSE	FALSE	circulatory system
355	Complex regional/central pain syndrome	-8.89208	208.73	0.000137473	0.96602	662624	1830	660794	FALSE	FALSE	neurological
379.9	Pain, swelling or discharge of eye	-9.26268	217.95	9.49007e-05	0.966101	621137	1663	619474	FALSE	FALSE	sense organs
217	Vascular hamartomas and non-neoplastic nevi	-9.18318	216.289	0.000102754	0.966134	663697	1559	662138	FALSE	FALSE	neoplasms
818.2	Subarachnoid hemorrhage (injury)	-8.7881	207.205	0.000152538	0.96617	680287	1268	679019	FALSE	FALSE	injuries & poisonings
686.1	Carbuncle and furuncle	-9.33951	220.206	8.78829e-05	0.96617	624668	1680	622988	FALSE	FALSE	dermatologic
110.2	Dermatomycoses	-9.15295	216.022	0.000105907	0.966203	643575	1020	642555	FALSE	FALSE	infectious diseases
283	Acquired hemolytic anemias	-9.08253	214.421	0.000113634	0.966213	603801	897	602904	FALSE	FALSE	hematopoietic
227.3	Benign neoplasm of pituitary gland and craniopharyngeal duct (pouch)	-8.83275	208.839	0.000145877	0.966264	699680	1634	698046	FALSE	FALSE	neoplasms
395.4	Nonrheumatic pulmonary valve disorders	-9.69174	229.224	6.17915e-05	0.966275	635848	1200	634648	FALSE	FALSE	circulatory system
574.12	Cholelithiasis with other cholecystitis	-8.92948	211.509	0.000132427	0.966325	687604	1919	685685	FALSE	FALSE	digestive
378.5	Paralytic strabismus	-9.21504	218.659	9.95311e-05	0.966384	620736	1262	619474	FALSE	FALSE	sense organs
204.2	Myeloid leukemia	-8.77006	208.172	0.000155314	0.966396	694469	1684	692785	FALSE	FALSE	neoplasms
353	Nerve root and plexus disorders	-8.87055	211.17	0.000140465	0.966493	662398	1604	660794	FALSE	FALSE	neurological
711.1	Pyogenic arthritis	-8.77841	209.651	0.000154023	0.966601	653737	1167	652570	FALSE	FALSE	musculoskeletal
204.21	Myeloid leukemia, acute	-8.71703	208.201	0.000163774	0.966604	694276	1491	692785	FALSE	FALSE	neoplasms
170.1	Bone cancer	-8.70683	208.169	0.000165451	0.966638	705324	1326	703998	FALSE	FALSE	neoplasms
369.2	Eye infection, viral	-9.22896	221.319	9.81557e-05	0.966738	609583	1614	607969	FALSE	FALSE	sense organs
316.1	Polyneuropathy due to drugs	-8.98769	215.584	0.000124939	0.966746	621903	1070	620833	FALSE	FALSE	mental disorders
704.11	Alopecia Areata	-8.77315	210.816	0.000154836	0.966805	675869	858	675011	FALSE	FALSE	dermatologic
172.11	Melanomas of skin	-8.50466	205.056	0.000202522	0.966917	656517	2818	653699	FALSE	FALSE	neoplasms
430.3	Subdural hemorrhage	-8.59842	208.903	0.000184396	0.967168	660929	1460	659469	FALSE	FALSE	circulatory system
528.11	Stomatitis and mucositis (ulcerative)	-8.77132	213.41	0.000155119	0.967216	684268	945	683323	FALSE	FALSE	digestive
722.8	Postlaminectomy syndrome	-8.48003	206.374	0.000207573	0.967224	627523	2638	624885	FALSE	FALSE	musculoskeletal
149	Cancer of larynx, pharynx, nasal cavities	-8.12465	197.817	0.000296147	0.967239	704135	3010	701125	FALSE	FALSE	neoplasms
710.11	Acute osteomyelitis	-8.57557	209.044	0.000188659	0.967278	653827	1257	652570	FALSE	FALSE	musculoskeletal
385.5	Tympanosclerosis and middle ear disease related to otitis media	-9.66778	235.853	6.32899e-05	0.967303	594709	1024	593685	FALSE	FALSE	sense organs
707.2	Chronic ulcer of leg or foot	-8.24822	201.47	0.000261724	0.967344	698337	3185	695152	FALSE	FALSE	dermatologic
364.1	Corneal opacity	-8.68558	212.212	0.000169005	0.967353	656240	1859	654381	FALSE	FALSE	sense organs
291.4	Specific nonpsychotic mental disorders due to brain damage	-9.71815	238.272	6.0181e-05	0.967466	638372	2011	636361	FALSE	FALSE	mental disorders
275.6	Hypercalcemia	-8.28712	203.674	0.000251739	0.967545	685449	2888	682561	FALSE	FALSE	endocrine/metabolic
593.1	Gross hematuria	-9.02254	222.584	0.000120659	0.967666	597747	2408	595339	FALSE	FALSE	genitourinary
289.5	Diseases of spleen	-8.57461	212.482	0.000188839	0.96781	634731	777	633954	FALSE	FALSE	hematopoietic
593.2	Microscopic hematuria	-9.05858	224.764	0.000116388	0.967852	597289	1950	595339	FALSE	FALSE	genitourinary
555.21	Ulcerative colitis (chronic)	-9.34434	231.907	8.7459e-05	0.967859	594827	1425	593402	FALSE	FALSE	digestive
715.1	Sacroiliitis NEC	-8.44888	209.833	0.000214141	0.967882	660713	2266	658447	FALSE	FALSE	musculoskeletal
496.3	Bronchiectasis	-8.74171	217.126	0.00015978	0.967885	600894	1579	599315	FALSE	FALSE	respiratory
8.52	Intestinal infection due to C. difficile	-9.06702	225.216	0.00011541	0.967886	685399	2345	683054	FALSE	FALSE	infectious diseases
361.1	Retinal detachment with retinal defect	-8.4342	209.793	0.000217306	0.967932	656039	1658	654381	FALSE	FALSE	sense organs
724.2	Disorders of coccyx	-8.37234	208.301	0.000231173	0.967939	625979	1094	624885	FALSE	FALSE	musculoskeletal
172.22	Squamous cell carcinoma	-7.75674	193.061	0.000427848	0.967952	656629	2930	653699	FALSE	FALSE	neoplasms
724.8	Other symptoms referable to back	-8.41036	210.08	0.000222549	0.968066	626009	1124	624885	FALSE	FALSE	musculoskeletal
519.1	Tracheostomy complications	-8.49494	213.017	0.0002045	0.968189	676151	540	675611	FALSE	FALSE	respiratory
364.4	Corneal degenerations	-8.46311	212.421	0.000211114	0.96822	655704	1323	654381	FALSE	FALSE	sense organs
303.4	Somatoform disorder	-9.59012	240.99	6.84011e-05	0.968257	535673	1515	534158	FALSE	FALSE	mental disorders
198.6	Secondary malignancy of bone	-8.40005	211.794	0.000224857	0.968363	643262	2947	640315	FALSE	FALSE	neoplasms
444	Arterial embolism and thrombosis	-8.31604	210.241	0.000244563	0.968448	663288	1452	661836	FALSE	FALSE	circulatory system
573.4	Acute and subacute necrosis of liver	-8.50726	215.671	0.000201996	0.968535	657239	952	656287	FALSE	FALSE	digestive
573.2	Liver replaced by transplant	-8.40959	213.557	0.00022272	0.968588	657483	1196	656287	FALSE	FALSE	digestive
211	Benign neoplasm of other parts of digestive system	-8.12979	207.144	0.00029463	0.968693	693412	1457	691955	FALSE	FALSE	neoplasms
38.1	Gram negative septicemia	-9.12147	232.424	0.000109294	0.968695	657999	2400	655599	FALSE	FALSE	infectious diseases
145	Cancer of mouth	-7.83641	200.634	0.000395084	0.968844	702960	1835	701125	FALSE	FALSE	neoplasms
250.5	Glycosuria or Acetonuria	-8.14359	208.553	0.000290591	0.968852	614879	303	614576	FALSE	FALSE	endocrine/metabolic
433.5	Cerebral aneurysm	-8.03458	206.421	0.000324061	0.968952	661366	1897	659469	FALSE	FALSE	circulatory system
580.32	Nephritis and nephropathy with pathological lesion	-8.84775	227.461	0.000143705	0.968972	634633	1010	633623	FALSE	FALSE	genitourinary
536.3	Gastroparesis	-8.7998	226.291	0.000150764	0.96898	669273	1665	667608	FALSE	FALSE	digestive
251	Other disorders of pancreatic internal secretion	-8.04349	207.204	0.000321187	0.969035	659381	1377	658004	FALSE	FALSE	endocrine/metabolic
931	Contact dermatitis and other eczema due to plants [except food]	-9.31646	240.242	8.99316e-05	0.969066	595364	1203	594161	FALSE	FALSE	dermatologic
300.8	Acute reaction to stress	-9.45432	244.146	7.83504e-05	0.96911	535237	1079	534158	FALSE	FALSE	mental disorders
433.6	Acute, but ill-defined cerebrovascular disease	-7.67706	198.374	0.000463335	0.96913	662531	3062	659469	FALSE	FALSE	circulatory system
195.3	Malignant neoplasm of head, face, and neck	-8.03346	207.605	0.000324422	0.969133	642264	1949	640315	FALSE	FALSE	neoplasms
306.9	Tension headache	-9.36002	242.571	8.60979e-05	0.96922	535263	1105	534158	FALSE	FALSE	mental disorders
574.2	Calculus of bile duct	-8.20257	212.656	0.000273948	0.969232	686732	1047	685685	FALSE	FALSE	digestive
281.1	Megaloblastic anemia	-8.07593	210.511	0.000310934	0.969398	605501	2597	602904	FALSE	FALSE	hematopoietic
480.13	MRSA pneumonia	-8.74395	227.976	0.000159423	0.969405	582321	614	581707	FALSE	FALSE	respiratory
626.11	Absent or infrequent menstruation	-11.5911	305.373	9.24794e-06	0.969722	624922	4414	620508	FALSE	FALSE	genitourinary
185	Cancer of prostate	-7.41815	195.646	0.000600261	0.969755	681625	7885	673740	FALSE	FALSE	neoplasms
740.12	Osteoarthrosis, localized, secondary	-7.97043	210.269	0.000345531	0.969763	621677	917	620760	FALSE	FALSE	musculoskeletal
962	Poisoning by hormones and synthetic substitutes	-8.45438	224.553	0.000212966	0.969967	634848	789	634059	FALSE	FALSE	injuries & poisonings
155	Cancer of liver and intrahepatic bile duct	-7.62175	202.625	0.000489683	0.969995	686295	1236	685059	FALSE	FALSE	neoplasms
276.42	Alkalosis	-8.88365	236.39	0.000138637	0.970022	594609	1285	593324	FALSE	FALSE	endocrine/metabolic
772.4	Rhabdomyolysis	-8.36794	223.551	0.000232194	0.970141	661272	1077	660195	FALSE	FALSE	symptoms
281.12	Other vitamin B12 deficiency anemia	-7.8833	211.005	0.000376988	0.970197	604881	1977	602904	FALSE	FALSE	hematopoietic
155.1	Malignant neoplasm of liver, primary	-7.51806	202.289	0.000543186	0.970353	686128	1069	685059	FALSE	FALSE	neoplasms
530.2	Esophageal bleeding (varices/hemorrhage)	-9.10182	248.302	0.000111463	0.970759	573172	2163	571009	FALSE	FALSE	digestive
149.5	Hx of malignant neoplasm of oral cavity and pharynx	-7.28973	199.19	0.000682509	0.970806	702321	1196	701125	FALSE	FALSE	neoplasms
700	Corns and callosities	-7.40722	203.352	0.000606858	0.970943	668041	1645	666396	FALSE	FALSE	dermatologic
772.6	Facial weakness	-8.24444	227.526	0.000262715	0.971095	661232	1037	660195	FALSE	FALSE	symptoms
530.9	Heartburn	-9.02493	250.439	0.000120371	0.971253	572424	1415	571009	FALSE	FALSE	digestive
599.6	Oliguria and anuria	-8.11723	225.331	0.000298354	0.971263	600011	658	599353	FALSE	FALSE	genitourinary
292.11	Aphasia	-8.20893	231.843	0.000272213	0.971755	638291	1930	636361	FALSE	FALSE	mental disorders
809	Fracture of unspecified bones	-0.0358032	1.01167	0.96483	0.971769	609508	16922	592586	FALSE	FALSE	injuries & poisonings
588.2	Secondary hyperparathyroidism (of renal origin)	-7.86348	222.381	0.000384534	0.971792	634867	1244	633623	FALSE	FALSE	genitourinary
426.31	Right bundle branch block	-8.13349	230.486	0.000293541	0.97185	572673	1175	571498	FALSE	FALSE	circulatory system
292.2	Mild cognitive impairment	-7.92164	225.524	0.000362806	0.97198	638724	2363	636361	FALSE	FALSE	mental disorders
362.29	Macular degeneration (senile) of retina NOS	-6.11999	175.735	0.00219847	0.972219	654589	3064	651525	FALSE	FALSE	sense organs
426.32	Left bundle branch block	-7.42917	214.92	0.000593683	0.972425	573665	2167	571498	FALSE	FALSE	circulatory system
530.3	Stricture and stenosis of esophagus	-8.50323	246.847	0.000202811	0.97252	572824	1815	571009	FALSE	FALSE	digestive
597.8	Urethral hypermobility/ISD	-7.24005	219.958	0.000717279	0.973742	670000	1189	668811	FALSE	FALSE	genitourinary
644	Anemia during pregnancy	-9.91498	301.254	4.94288e-05	0.973744	705214	943	704271	FALSE	FALSE	pregnancy complications
426.21	First degree AV block	-7.55621	230.901	0.000522852	0.973894	572255	757	571498	FALSE	FALSE	circulatory system
980	Encounter for long-term (current) use of antibiotics	-11.1208	342.504	1.4801e-05	0.974098	702169	5141	697028	FALSE	FALSE	infectious diseases
750.5	Congenital hypertrophic pyloric stenosis	-11.7738	362.626	7.70387e-06	0.974099	679068	698	678370	FALSE	FALSE	congenital anomalies
614.33	Pelvic inflammatory disease, NOS	-9.58423	300.53	6.88055e-05	0.974559	672147	668	671479	FALSE	FALSE	genitourinary
539	Bariatric surgery	-10.6749	336.054	2.31183e-05	0.974659	707336	4288	703048	FALSE	FALSE	digestive
80	Postoperative infection	-10.8604	343.449	1.92039e-05	0.974774	695701	4553	691148	FALSE	FALSE	infectious diseases
446.2	Acute febrile mucocutaneous lymph node syndrome (Kawasaki disease)	-10.8118	346.696	2.01603e-05	0.975122	662338	502	661836	FALSE	FALSE	circulatory system
710.19	Unspecified osteomyelitis	-10.5882	345.538	2.52108e-05	0.975554	655546	2976	652570	FALSE	FALSE	musculoskeletal
341	Other demyelinating diseases of central nervous system	-8.87258	291.721	0.000140181	0.975736	612773	1418	611355	FALSE	FALSE	neurological
958	Certain early complications of trauma or procedure	-10.4728	344.876	2.82958e-05	0.975774	704926	2424	702502	FALSE	FALSE	injuries & poisonings
751.11	Congenital anomalies of female genital organs	-10.5302	346.884	2.67171e-05	0.975783	679216	846	678370	FALSE	FALSE	congenital anomalies
579.2	Splenomegaly	-10.7266	354.645	2.19523e-05	0.975871	641156	2321	638835	FALSE	FALSE	digestive
433.31	Transient cerebral ischemia	-10.0012	333.088	4.53459e-05	0.976047	667557	8088	659469	FALSE	FALSE	circulatory system
618	Genital prolapse	-9.07763	302.767	0.000114191	0.976081	705418	4895	700523	FALSE	FALSE	genitourinary
594.3	Calculus of ureter	-10.7429	361.621	2.15984e-05	0.9763	683228	3104	680124	FALSE	FALSE	genitourinary
290.11	Alzheimer's disease	-5.32897	180.347	0.00484904	0.976427	638979	2618	636361	FALSE	FALSE	mental disorders
723.1	Torticollis	-10.263	348.145	3.48998e-05	0.976482	625458	573	624885	FALSE	FALSE	musculoskeletal
840.2	Rotator cuff (capsule) sprain	-10.0929	342.485	4.13734e-05	0.97649	625123	4186	620937	FALSE	FALSE	injuries & poisonings
743.2	Pathologic fracture	-10.1558	345.282	3.88512e-05	0.976535	664028	2980	661048	FALSE	FALSE	musculoskeletal
272.12	Hyperglyceridemia	-10.2209	348.33	3.63998e-05	0.976591	576170	2370	573800	FALSE	FALSE	endocrine/metabolic
624.9	stress incontinence, female	-9.52861	325.131	7.27409e-05	0.97662	675570	4289	671281	FALSE	FALSE	genitourinary
270.1	Disturbances of amino-acid transport	-10.1634	347.157	3.85568e-05	0.976644	691244	541	690703	FALSE	FALSE	endocrine/metabolic
214	Lipoma	-10.1702	347.414	3.82961e-05	0.976646	700320	2511	697809	FALSE	FALSE	neoplasms
200	Myeloproliferative disease	-9.90952	342.552	4.96994e-05	0.976922	695178	2393	692785	FALSE	FALSE	neoplasms
443.9	Peripheral vascular disease, unspecified	-9.15477	316.942	0.000105714	0.976957	668979	7143	661836	FALSE	FALSE	circulatory system
240	Simple and unspecified goiter	-10.1806	353.156	3.78969e-05	0.977002	636049	2431	633618	FALSE	FALSE	endocrine/metabolic
242.1	Graves' disease	-10.291	357.948	3.39386e-05	0.977064	636243	2625	633618	FALSE	FALSE	endocrine/metabolic
447	Other disorders of arteries and arterioles	-9.94211	346.109	4.81059e-05	0.977084	664529	2693	661836	FALSE	FALSE	circulatory system
756.1	Congenital anomalies of abdominal wall; diaphram	-10.888	379.729	1.86804e-05	0.977125	689076	507	688569	FALSE	FALSE	congenital anomalies
800.1	Fracture of neck of femur	-9.89644	345.52	5.03536e-05	0.97715	596596	4010	592586	FALSE	FALSE	injuries & poisonings
727.6	Rupture of tendon, nontraumatic	-9.95124	347.918	4.76684e-05	0.977182	597196	3480	593716	FALSE	FALSE	musculoskeletal
571.81	Portal hypertension	-10.0561	351.588	4.29244e-05	0.977182	658883	2596	656287	FALSE	FALSE	digestive
371.1	Uveitis, noninfectious or NOS	-10.2735	361.632	3.4537e-05	0.977336	610684	2715	607969	FALSE	FALSE	sense organs
619.3	Noninflammatory disorders of cervix	-8.78953	309.549	0.000152319	0.977347	678121	613	677508	FALSE	FALSE	genitourinary
415.11	Pulmonary embolism and infarction, acute	-10.0278	353.438	4.41536e-05	0.977365	660829	3810	657019	FALSE	FALSE	circulatory system
743.13	Other specified osteoporosis	-9.54274	336.718	7.17202e-05	0.977391	664686	3638	661048	FALSE	FALSE	musculoskeletal
707.1	Decubitus ulcer	-9.53021	337.104	7.26242e-05	0.977446	698185	3033	695152	FALSE	FALSE	dermatologic
300.4	Dysthymic disorder	-11.2523	400.39	1.29776e-05	0.97758	538944	4786	534158	FALSE	FALSE	mental disorders
379.5	Disorders of iris and ciliary body	-10.0147	356.928	4.47391e-05	0.977616	621718	2244	619474	FALSE	FALSE	sense organs
965.1	Opiates and related narcotics causing adverse effects in therapeutic use	-10.1867	367.153	3.76689e-05	0.977865	636606	2547	634059	FALSE	FALSE	injuries & poisonings
353.1	Nerve plexus lesions	-9.63855	349.519	6.51674e-05	0.978	661497	703	660794	FALSE	FALSE	neurological
585.4	Chronic kidney disease, Stage I or II	-10.2273	370.965	3.61707e-05	0.978006	637160	3537	633623	FALSE	FALSE	genitourinary
496.2	Chronic bronchitis	-9.29558	337.883	9.18294e-05	0.978052	604746	5431	599315	FALSE	FALSE	respiratory
165	Cancer within the respiratory system	-8.93016	324.94	0.000132337	0.978075	706167	4024	702143	FALSE	FALSE	neoplasms
165.1	Cancer of bronchus; lung	-8.89259	324.551	0.000137404	0.978141	706108	3965	702143	FALSE	FALSE	neoplasms
550.6	Incisional hernia	-9.81505	358.989	5.46231e-05	0.978188	668730	2848	665882	FALSE	FALSE	digestive
501	Pneumonitis due to inhalation of food or vomitus	-10.477	383.633	2.81784e-05	0.978213	625810	3039	622771	FALSE	FALSE	respiratory
295.3	Psychosis	-10.9353	400.737	1.78185e-05	0.97823	537761	3603	534158	FALSE	FALSE	mental disorders
712	Infective connective tissue disorders	-9.42901	347.202	8.0359e-05	0.978334	653243	673	652570	FALSE	FALSE	musculoskeletal
735.2	Acquired toe deformities	-9.6823	358.785	6.23778e-05	0.978471	649329	4024	645305	FALSE	FALSE	musculoskeletal
53	Herpes zoster	-10.0512	372.466	4.31322e-05	0.978471	589435	3011	586424	FALSE	FALSE	infectious diseases
153.2	Colon cancer	-8.82972	327.846	0.000146319	0.978514	668708	2905	665803	FALSE	FALSE	neoplasms
496.21	Obstructive chronic bronchitis	-8.93313	333.693	0.000131945	0.978643	603891	4576	599315	FALSE	FALSE	respiratory
586.2	Cyst of kidney, acquired	-9.84069	367.828	5.32405e-05	0.978656	637058	3435	633623	FALSE	FALSE	genitourinary
735.3	Hallux valgus (Bunion)	-9.48614	355.104	7.58967e-05	0.978688	647926	2621	645305	FALSE	FALSE	musculoskeletal
362.26	Macular puckering of retina	-8.67834	328.722	0.000170234	0.978938	654946	3421	651525	FALSE	FALSE	sense organs
312.3	Impulse control disorder	-9.90163	377.569	5.0093e-05	0.979078	647724	1153	646571	FALSE	FALSE	mental disorders
938	Dermatitis due to solar radiation	-9.92453	378.811	4.89587e-05	0.979099	599096	4935	594161	FALSE	FALSE	dermatologic
394.7	Disease of tricuspid valve	-9.84296	375.919	5.31197e-05	0.979111	637975	3327	634648	FALSE	FALSE	circulatory system
694.1	Vitiligo	-9.65131	371.828	6.43413e-05	0.979292	645609	563	645046	FALSE	FALSE	dermatologic
364.41	Keratoconus	-8.93952	347.433	0.000131104	0.979473	654973	592	654381	FALSE	FALSE	sense organs
283.2	Non-autoimmune hemolytic anemias	-9.17748	358.231	0.00010334	0.979561	603184	280	602904	FALSE	FALSE	hematopoietic
386.3	Labyrinthitis	-8.66184	342.796	0.000173066	0.979841	650089	592	649497	FALSE	FALSE	sense organs
735.21	Hammer toe (acquired)	-8.93502	353.834	0.000131695	0.979854	648154	2849	645305	FALSE	FALSE	musculoskeletal
149.1	Cancer of oropharynx	-8.22857	327.298	0.000266918	0.979943	702044	919	701125	FALSE	FALSE	neoplasms
580.12	Non-proliferative glomerulonephritis	-9.35635	373.895	8.64145e-05	0.980036	634202	579	633623	FALSE	FALSE	genitourinary
535.6	Duodenitis	-9.38237	376.091	8.41958e-05	0.980097	668096	488	667608	FALSE	FALSE	digestive
473.1	Chronic laryngitis	-9.64987	389.775	6.4434e-05	0.980248	516900	1601	515299	FALSE	FALSE	respiratory
149.4	Cancer of larynx	-7.7967	315.569	0.000411091	0.980289	702310	1185	701125	FALSE	FALSE	neoplasms
158	Neoplasm of unspecified nature of digestive system	-8.30319	337.729	0.000247725	0.980386	685978	919	685059	FALSE	FALSE	neoplasms
560.3	Peritoneal or intestinal adhesions	-9.11134	378.764	0.000110406	0.980808	594031	629	593402	FALSE	FALSE	digestive
216.1	Screening for malignant neoplasms of the skin	-8.51303	359.747	0.000200835	0.981121	662396	258	662138	FALSE	FALSE	neoplasms
281.9	Deficiency anemias	-8.27801	350.96	0.000254043	0.981182	603632	728	602904	FALSE	FALSE	hematopoietic
375.2	Epiphora	-8.18013	352.163	0.000280166	0.981468	620195	721	619474	FALSE	FALSE	sense organs
526.5	Inflammatory conditions of jaw	-8.22839	357.963	0.000266966	0.981661	662069	345	661724	FALSE	FALSE	digestive
442.8	Aneurysm of other specified artery	-7.96112	346.962	0.000348761	0.981694	662384	548	661836	FALSE	FALSE	circulatory system
362.5	Toxic maculopathy of retina	-7.68002	336.765	0.000461967	0.981806	651876	351	651525	FALSE	FALSE	sense organs
580.4	Renal sclerosis, NOS	-8.21503	368.892	0.000270557	0.982233	634104	481	633623	FALSE	FALSE	genitourinary
626.8	Infertility, female	-11.5795	521.579	9.35555e-06	0.982288	622336	1828	620508	FALSE	FALSE	genitourinary
603.1	Hydrocele	-12.3003	556.928	4.55053e-06	0.982379	655758	1506	654252	FALSE	FALSE	genitourinary
717	Polymyalgia Rheumatica	-6.96758	316.893	0.000941929	0.982458	707470	1075	706395	FALSE	FALSE	musculoskeletal
647	Infectious and parasitic complications affecting pregnancy	-10.9879	500.86	1.69056e-05	0.982497	701033	979	700054	FALSE	FALSE	pregnancy complications
941	Adverse reaction to serum or vaccine	-8.67941	396.258	0.000170051	0.982525	594450	289	594161	FALSE	FALSE	injuries & poisonings
198.7	Secondary malignant neoplasm of skin	-7.48864	347.517	0.000559402	0.982808	640844	529	640315	FALSE	FALSE	neoplasms
440.1	Atherosclerosis of renal artery	-6.79214	319.552	0.00112257	0.983042	662728	892	661836	FALSE	FALSE	circulatory system
282.9	Other hereditary hemolytic anemias	-11.6282	553.1	8.91089e-06	0.983227	604411	1507	602904	FALSE	FALSE	hematopoietic
714.2	Juvenile rheumatoid arthritis	-12.0494	573.229	5.84783e-06	0.983229	659523	1076	658447	FALSE	FALSE	musculoskeletal
623	Hypertrophy of female genital organs	-10.5849	506.283	2.52951e-05	0.98332	700832	1093	699739	FALSE	FALSE	genitourinary
619.5	Noninflammatory disorders of vulva and perineum	-10.6365	511.454	2.40228e-05	0.983408	678844	1336	677508	FALSE	FALSE	genitourinary
625.1	Dyspareunia	-10.6894	515.127	2.27843e-05	0.983444	672706	1425	671281	FALSE	FALSE	genitourinary
333.1	Essential tremor	-9.62241	466.903	6.62276e-05	0.983558	614465	3110	611355	FALSE	FALSE	neurological
907	Injuries to the nervous system	-11.5378	564.605	9.75454e-06	0.983696	704507	2145	702362	FALSE	FALSE	injuries & poisonings
742.2	Pathological, developmental or recurrent dislocation	-11.7452	578.337	7.92693e-06	0.983797	634929	1052	633877	FALSE	FALSE	musculoskeletal
855	Complication of nervous system device, implant, and graft	-11.6985	577.066	8.30627e-06	0.983826	666968	1671	665297	FALSE	FALSE	injuries & poisonings
610.4	Benign neoplasm of breast	-10.4084	513.894	3.0178e-05	0.983841	666031	1419	664612	FALSE	FALSE	genitourinary
727.7	Contracture of tendon (sheath)	-11.8287	588.125	7.29216e-06	0.983954	595055	1339	593716	FALSE	FALSE	musculoskeletal
172.21	Basal cell carcinoma	-10.8598	543.387	1.92148e-05	0.984055	659529	5830	653699	FALSE	FALSE	neoplasms
860	Bone marrow or stem cell transplant	-11.2643	565.123	1.28225e-05	0.984097	708405	2228	706177	FALSE	FALSE	neoplasms
972	Poisoning by agents primarily affecting the cardiovascular system	-12.113	609.856	5.48793e-06	0.984153	635396	1337	634059	FALSE	FALSE	injuries & poisonings
800.4	Fracture of patella	-11.4955	579.8	1.01753e-05	0.984182	594592	2006	592586	FALSE	FALSE	injuries & poisonings
575.8	Other disorders of biliary tract	-11.5073	580.722	1.0056e-05	0.984191	687634	1949	685685	FALSE	FALSE	digestive
193	Thyroid cancer	-11.0565	558.452	1.57842e-05	0.984204	700851	2805	698046	FALSE	FALSE	neoplasms
613.7	Other signs and symptoms in breast	-10.1295	512.674	3.98867e-05	0.984236	688573	1477	687096	FALSE	FALSE	genitourinary
618.1	Prolapse of vaginal walls	-9.70208	496.961	6.11559e-05	0.984424	704161	3638	700523	FALSE	FALSE	genitourinary
79.2	Infectious mononucleosis	-12.0478	617.666	5.85725e-06	0.984438	587392	968	586424	FALSE	FALSE	infectious diseases
253.1	Pituitary hyperfunction	-11.0954	569.927	1.51819e-05	0.984468	659331	1327	658004	FALSE	FALSE	endocrine/metabolic
780	Hypothermia/Chills	-11.0415	567.558	1.60227e-05	0.984479	706812	925	705887	FALSE	FALSE	symptoms
736.6	Unequal leg length (acquired)	-11.7764	605.934	7.6838e-06	0.984494	646164	859	645305	FALSE	FALSE	musculoskeletal
573.3	Hepatomegaly	-11.3818	587.24	1.14011e-05	0.984536	657369	1082	656287	FALSE	FALSE	digestive
495.1	Chronic obstructive asthma	-11.1918	579.013	1.37869e-05	0.984579	601186	1871	599315	FALSE	FALSE	respiratory
994.1	Systemic inflammatory response syndrome (SIRS)	-10.9748	568.047	1.71273e-05	0.984586	694265	2155	692110	FALSE	FALSE	injuries & poisonings
286.1	Congenital coagulation defects	-11.3086	586.89	1.22671e-05	0.984627	651903	1003	650900	FALSE	FALSE	hematopoietic
752.1	Neural tube defects	-12.0945	628.147	5.59007e-06	0.984638	696930	1328	695602	FALSE	FALSE	congenital anomalies
872	Traumatic amputation	-10.9748	571.388	1.71276e-05	0.984676	635109	1152	633957	FALSE	FALSE	injuries & poisonings
286.8	Hypercoagulable state	-11.1807	582.797	1.39406e-05	0.984694	652765	1865	650900	FALSE	FALSE	hematopoietic
522.5	Periapical abscess	-11.2555	588.074	1.29365e-05	0.98473	662988	1264	661724	FALSE	FALSE	digestive
913	Toxic effect of venom	-10.9993	576.124	1.67133e-05	0.984768	686309	912	685397	FALSE	FALSE	injuries & poisonings
733.2	Cyst of bone	-11.5706	606.727	9.43972e-06	0.984785	618900	777	618123	FALSE	FALSE	musculoskeletal
201	Hodgkin's disease	-10.7747	565.576	2.09227e-05	0.984801	694005	1220	692785	FALSE	FALSE	neoplasms
286.81	Primary hypercoagulable state	-11.0966	582.614	1.51645e-05	0.984804	652592	1692	650900	FALSE	FALSE	hematopoietic
611.11	Mammographic microcalcification	-9.59442	504.326	6.8108e-05	0.984822	666866	2254	664612	FALSE	FALSE	genitourinary
557.1	Celiac disease	-11.7515	618.035	7.87759e-06	0.98483	594565	1163	593402	FALSE	FALSE	digestive
323	Encephalitis	-10.7844	568.475	2.07203e-05	0.984864	702328	844	701484	FALSE	FALSE	neurological
601.4	Balanoposthitis	-10.0876	532.722	4.15909e-05	0.984892	674096	356	673740	FALSE	FALSE	genitourinary
249	Secondary diabetes mellitus	-10.5547	558.117	2.60718e-05	0.984912	616242	1666	614576	FALSE	FALSE	endocrine/metabolic
379.3	Aphakia and other disorders of lens	-11.2044	593.537	1.36143e-05	0.984939	620734	1260	619474	FALSE	FALSE	sense organs
727.8	Plica syndrome	-11.0346	585.612	1.61336e-05	0.984966	594603	887	593716	FALSE	FALSE	musculoskeletal
710.12	Chronic osteomyelitis	-10.6658	566.512	2.33289e-05	0.984979	654244	1674	652570	FALSE	FALSE	musculoskeletal
214.1	Lipoma of skin and subcutaneous tissue	-10.7364	571.839	2.17385e-05	0.98502	699499	1690	697809	FALSE	FALSE	neoplasms
447.7	Aortic ectasia	-10.6232	566.205	2.43449e-05	0.985031	663203	1367	661836	FALSE	FALSE	circulatory system
250.14	Type 1 diabetes with neurological manifestations	-10.4122	555.084	3.00626e-05	0.985034	616530	1954	614576	FALSE	FALSE	endocrine/metabolic
317.11	Alcoholic liver damage	-10.6907	571.963	2.27561e-05	0.985087	622527	1694	620833	FALSE	FALSE	mental disorders
255.1	Adrenal hyperfunction	-10.6809	571.45	2.29803e-05	0.985088	659191	1187	658004	FALSE	FALSE	endocrine/metabolic
277.7	Dysmetabolic syndrome X	-10.9384	585.245	1.77627e-05	0.985088	694740	1826	692914	FALSE	FALSE	endocrine/metabolic
526.4	Temporomandibular joint disorders	-10.871	582.85	1.9001e-05	0.985119	663086	1362	661724	FALSE	FALSE	digestive
568.1	Peritoneal adhesions (postoperative) (postinfection)	-10.8535	582.93	1.93368e-05	0.985145	665083	1876	663207	FALSE	FALSE	digestive
212	Benign neoplasm of respiratory and intrathoracic organs	-10.5383	566.225	2.65015e-05	0.985151	707386	1386	706000	FALSE	FALSE	neoplasms
803.21	Colles' fracture	-10.7516	578.317	2.14115e-05	0.985167	593891	1305	592586	FALSE	FALSE	injuries & poisonings
705.8	Hyperhidrosis	-10.9043	586.794	1.83783e-05	0.985174	660437	1261	659176	FALSE	FALSE	dermatologic
110.12	Althete's foot	-10.6453	575.498	2.38131e-05	0.985242	644174	1619	642555	FALSE	FALSE	infectious diseases
377.3	Optic neuritis/neuropathy	-10.9784	594.65	1.70657e-05	0.98527	620833	1359	619474	FALSE	FALSE	sense organs
134.1	Intestinal helminthiases	-10.6941	580.426	2.26794e-05	0.9853	690126	255	689871	FALSE	FALSE	infectious diseases
250.13	Type 1 diabetes with ophthalmic manifestations	-10.332	561.079	3.25752e-05	0.985308	615963	1387	614576	FALSE	FALSE	endocrine/metabolic
728	Disorders of muscle, ligament, and fascia	-10.7536	584.351	2.13674e-05	0.985318	594998	1282	593716	FALSE	FALSE	musculoskeletal
134	Helminthiases	-10.709	582.482	2.23434e-05	0.985332	690157	286	689871	FALSE	FALSE	infectious diseases
324	Other CNS infection and poliomyelitis	-10.4125	566.679	3.00549e-05	0.98534	702506	1022	701484	FALSE	FALSE	neurological
724.1	Disorders of sacrum	-10.4079	567.58	3.01927e-05	0.98537	626031	1146	624885	FALSE	FALSE	musculoskeletal
527.2	Sialoadenitis	-10.641	580.582	2.39142e-05	0.985377	684296	973	683323	FALSE	FALSE	digestive
297.2	Suicide or self-inflicted injury	-12.1326	662.27	5.38112e-06	0.985384	535814	1656	534158	FALSE	FALSE	mental disorders
250.12	Type 1 diabetes with renal manifestations	-10.1918	556.579	3.74759e-05	0.98539	615832	1256	614576	FALSE	FALSE	endocrine/metabolic
246	Other disorders of thyroid	-10.823	591.112	1.99357e-05	0.985392	635846	2228	633618	FALSE	FALSE	endocrine/metabolic
275.1	Disorders of iron metabolism	-10.3467	565.12	3.20986e-05	0.985392	683532	971	682561	FALSE	FALSE	hematopoietic
277.5	Other disorders of lipoid metabolism	-10.7329	586.898	2.18159e-05	0.98541	693872	958	692914	FALSE	FALSE	endocrine/metabolic
189.2	Cancer of bladder	-9.19578	503.417	0.000101467	0.985426	703979	2349	701630	FALSE	FALSE	neoplasms
189.21	Malignant neoplasm of bladder	-9.15107	501.751	0.000106107	0.985449	703944	2314	701630	FALSE	FALSE	neoplasms
442.11	Abdominal aortic aneurysm	-8.69842	477.459	0.00016685	0.985465	664175	2339	661836	FALSE	FALSE	circulatory system
681.6	Cellulitis and abscess of foot, toe	-10.8312	594.864	1.97734e-05	0.985473	624592	1604	622988	FALSE	FALSE	dermatologic
574.3	Cholecystitis without cholelithiasis	-10.4745	575.829	2.82468e-05	0.985487	687299	1614	685685	FALSE	FALSE	digestive
430.1	Subarachnoid hemorrhage	-10.2701	566.968	3.46534e-05	0.985548	661115	1646	659469	FALSE	FALSE	circulatory system
441	Vascular insufficiency of intestine	-10.476	579.546	2.82057e-05	0.985578	663006	1170	661836	FALSE	FALSE	circulatory system
733.4	Aseptic necrosis of bone	-10.9166	604.046	1.81553e-05	0.985581	619791	1668	618123	FALSE	FALSE	musculoskeletal
386.1	Meniere's disease	-10.0736	557.668	4.21789e-05	0.985588	651205	1708	649497	FALSE	FALSE	sense organs
557	Intestinal malabsorption (non-celiac)	-11.3184	627.54	1.21474e-05	0.98561	594919	1517	593402	FALSE	FALSE	digestive
290.16	Vascular dementia	-5.46563	303.372	0.0042297	0.985626	637325	964	636361	FALSE	FALSE	mental disorders
277.4	Disorders of bilirubin excretion	-10.5122	584.403	2.7203e-05	0.985649	693594	680	692914	FALSE	FALSE	endocrine/metabolic
592.13	Chronic interstitial cystitis	-10.0923	561.872	4.13966e-05	0.985669	596642	1303	595339	FALSE	FALSE	genitourinary
370.1	Corneal ulcer	-10.7629	600.182	2.11708e-05	0.985693	609273	1304	607969	FALSE	FALSE	sense organs
440.2	Atherosclerosis of the extremities	-9.4744	528.54	7.6793e-05	0.985698	664923	3087	661836	FALSE	FALSE	circulatory system
288.3	Eosinophilia	-10.3653	578.528	3.15058e-05	0.985705	634903	949	633954	FALSE	FALSE	hematopoietic
253.4	Anterior pituitary disorders	-10.2713	573.441	3.46123e-05	0.985709	658926	922	658004	FALSE	FALSE	endocrine/metabolic
377.1	Optic atrophy	-10.6019	592.007	2.48681e-05	0.985712	620722	1248	619474	FALSE	FALSE	sense organs
420.3	Endocarditis	-10.4385	583.326	2.92828e-05	0.985723	684602	1409	683193	FALSE	FALSE	circulatory system
480.12	Pseudomonal pneumonia	-11.1077	621.456	1.4996e-05	0.98574	582569	862	581707	FALSE	FALSE	respiratory
525.1	Loss of teeth or edentulism	-10.3593	579.699	3.16965e-05	0.985742	662749	1025	661724	FALSE	FALSE	digestive
204.4	Multiple myeloma	-9.82329	551.041	5.4175e-05	0.985777	694671	1886	692785	FALSE	FALSE	neoplasms
796	Elevated prostate specific antigen [PSA]	-9.46963	531.438	7.716e-05	0.985783	675856	2116	673740	FALSE	FALSE	genitourinary
703	Diseases of nail, NOS	-10.2052	574.498	3.69766e-05	0.985827	676540	1529	675011	FALSE	FALSE	dermatologic
368.4	Visual field defects	-10.3627	583.661	3.15905e-05	0.985835	663927	1434	662493	FALSE	FALSE	sense organs
575.7	Other disorders of gallbladder	-10.2779	579.409	3.43831e-05	0.985847	686509	824	685685	FALSE	FALSE	digestive
790.8	Elevated C-reactive protein (CRP)	-10.3058	581.154	3.34388e-05	0.985852	697216	957	696259	FALSE	FALSE	symptoms
363	Chorioretinal inflammations, scars, and other disorders of choroid	-9.99351	563.803	4.56953e-05	0.985858	656550	2169	654381	FALSE	FALSE	sense organs
736.2	Acquired deformities of finger	-10.7295	607.705	2.18901e-05	0.985914	646208	903	645305	FALSE	FALSE	musculoskeletal
577.3	Cyst and pseudocyst of pancreas	-9.87219	560.284	5.15894e-05	0.985942	701298	1262	700036	FALSE	FALSE	digestive
250.25	Diabetes type 2 with peripheral circulatory disorders	-9.31065	528.775	9.04557e-05	0.985952	616360	1784	614576	FALSE	FALSE	endocrine/metabolic
754	Congenital musculoskeletal deformities of spine	-11.264	640.359	1.28259e-05	0.985966	689737	1168	688569	FALSE	FALSE	congenital anomalies
415.21	Primary pulmonary hypertension	-10.2938	585.465	3.38424e-05	0.985972	658211	1192	657019	FALSE	FALSE	circulatory system
159	Malignant neoplasm of other and ill-defined sites within the digestive organs and peritoneum	-9.75827	555.803	5.78143e-05	0.985992	686504	1445	685059	FALSE	FALSE	neoplasms
471	Nasal polyps	-11.3214	645.556	1.21104e-05	0.986008	516827	1528	515299	FALSE	FALSE	respiratory
480.5	Bronchopneumonia and lung abscess	-10.9412	624.17	1.77136e-05	0.986014	582605	898	581707	FALSE	FALSE	respiratory
184.1	Malignant neoplasm of ovary and other uterine adnexa	-9.01189	514.688	0.000121951	0.98603	680139	1187	678952	FALSE	FALSE	neoplasms
454.11	Varicose veins of lower extremity, symptomtic	-10.0725	575.56	4.22229e-05	0.986037	642644	1769	640875	FALSE	FALSE	circulatory system
198.4	Secondary malignant neoplasm of liver	-10.0479	574.155	4.32756e-05	0.986037	642618	2303	640315	FALSE	FALSE	neoplasms
358	Myoneural disorders	-9.9981	571.472	4.54863e-05	0.986041	679469	933	678536	FALSE	FALSE	neurological
362.9	Retinal edema	-9.8449	563.014	5.30168e-05	0.986049	653655	2130	651525	FALSE	FALSE	sense organs
526.41	Temporomandibular joint disorder, unspecified	-10.1974	584.247	3.72665e-05	0.986074	662464	740	661724	FALSE	FALSE	digestive
117.1	Histoplasmosis	-10.2072	584.877	3.69022e-05	0.986076	643440	885	642555	FALSE	FALSE	infectious diseases
362.4	Retinal vascular changes and abnomalities	-9.63782	552.756	6.52153e-05	0.986089	653982	2457	651525	FALSE	FALSE	sense organs
695.8	Other specified erythematous conditions	-10.6209	609.226	2.44005e-05	0.986091	646247	1201	645046	FALSE	FALSE	dermatologic
226	Benign neoplasm of thyroid glands	-9.67951	555.705	6.25523e-05	0.986103	698853	807	698046	FALSE	FALSE	neoplasms
575.2	Obstruction of bile duct	-10.0735	578.528	4.21814e-05	0.986108	686628	943	685685	FALSE	FALSE	digestive
270.32	Paraproteinemia	-9.58824	550.666	6.85296e-05	0.986108	692787	2084	690703	FALSE	FALSE	endocrine/metabolic
706.8	Other specified diseases of sebaceous glands	-10.0749	580.13	4.21221e-05	0.986144	660411	1235	659176	FALSE	FALSE	dermatologic
202.22	Reticulosarcoma	-9.64865	555.731	6.45128e-05	0.986148	693807	1022	692785	FALSE	FALSE	neoplasms
938.2	Chronic dermatitis due to solar radiation	-10.6891	616.885	2.27924e-05	0.986175	598748	4587	594161	FALSE	FALSE	dermatologic
853	Complication of colostomy or enterostomy	-9.978	577.624	4.64096e-05	0.986218	665976	679	665297	FALSE	FALSE	injuries & poisonings
362.23	Cystoid macular degeneration of retina	-9.52847	551.773	7.27507e-05	0.986222	653850	2325	651525	FALSE	FALSE	sense organs
456	Chronic venous insufficiency [CVI]	-9.65389	559.347	6.41751e-05	0.98623	643143	2268	640875	FALSE	FALSE	circulatory system
365.2	Primary angle-closure glaucoma	-9.56349	554.27	7.0247e-05	0.986234	656678	2297	654381	FALSE	FALSE	sense organs
217.1	Nevus, non-neoplastic	-10.0268	581.469	4.41977e-05	0.986242	663198	1060	662138	FALSE	FALSE	neoplasms
733.9	Chondromalacia	-10.3785	603.184	3.10942e-05	0.986272	619170	1047	618123	FALSE	FALSE	musculoskeletal
505	Other pulmonary inflamation or edema	-10.8183	628.777	2.00303e-05	0.986273	624421	1650	622771	FALSE	FALSE	respiratory
260.2	severe protein-calorie malnutrition	-10.7278	624.509	2.19279e-05	0.986295	618147	4528	613619	FALSE	FALSE	endocrine/metabolic
362.8	Retinal hemorrhage/ischemia	-9.89999	577.385	5.01754e-05	0.98632	652317	792	651525	FALSE	FALSE	sense organs
707.3	Chronic ulcer of unspecified site	-9.53795	556.556	7.20642e-05	0.986327	696279	1127	695152	FALSE	FALSE	dermatologic
535.1	Acute gastritis	-10.6733	622.85	2.31541e-05	0.986328	668261	653	667608	FALSE	FALSE	digestive
440.22	Atherosclerosis of native arteries of the extremities with intermittent claudication	-9.04986	528.86	0.000117408	0.986347	663581	1745	661836	FALSE	FALSE	circulatory system
433.11	Occlusion of cerebral arteries, with cerebral infarction	-9.44485	553.488	7.90957e-05	0.986385	660750	1281	659469	FALSE	FALSE	circulatory system
599.8	Other symptoms involving urinary system	-10.4338	611.604	2.94222e-05	0.986389	600347	994	599353	FALSE	FALSE	genitourinary
531.2	Gastric ulcer	-9.75904	572.49	5.77701e-05	0.986399	695645	1056	694589	FALSE	FALSE	digestive
292.6	Hallucinations	-10.9577	642.891	1.74228e-05	0.986401	637492	1131	636361	FALSE	FALSE	mental disorders
145.2	Cancer of tongue	-9.26067	543.673	9.5092e-05	0.98641	702042	917	701125	FALSE	FALSE	neoplasms
327.5	Parasomnia	-10.7414	632.071	2.16315e-05	0.986441	611896	1160	610736	FALSE	FALSE	neurological
726.4	Calcaneal spur; Exostosis NOS	-9.87514	581.46	5.14374e-05	0.98645	594525	809	593716	FALSE	FALSE	musculoskeletal
743.12	Senile osteoporosis	-8.86253	521.944	0.000141597	0.986453	664212	3164	661048	FALSE	FALSE	musculoskeletal
425.11	Hypertrophic obstructive cardiomyopathy	-9.89885	583.899	5.02324e-05	0.986474	683994	801	683193	FALSE	FALSE	circulatory system
459.1	Hemorrhage NOS	-9.97648	588.5	4.64805e-05	0.986475	662310	783	661527	FALSE	FALSE	circulatory system
782	Symptoms involving skin and other integumentary tissue	-10.0671	596.551	4.24554e-05	0.986536	658089	860	657229	FALSE	FALSE	symptoms
695.7	Prurigo and Lichen	-10.2154	606.938	3.66017e-05	0.986571	646532	1486	645046	FALSE	FALSE	dermatologic
709.6	Other specified diffuse diseases of connective tissue	-9.92449	590.156	4.8961e-05	0.986583	641588	928	640660	FALSE	FALSE	dermatologic
709.2	Sicca syndrome	-9.93716	591.463	4.83443e-05	0.986595	642793	2133	640660	FALSE	FALSE	dermatologic
362.21	Macular degeneration, dry	-7.84281	467.154	0.000392564	0.986605	654472	2947	651525	FALSE	FALSE	sense organs
580.31	Nephritis and nephropathy in diseases classified elsewhere	-10.1086	603.48	4.07289e-05	0.986636	635181	1558	633623	FALSE	FALSE	genitourinary
697	Sarcoidosis	-10.064	601.09	4.25869e-05	0.986642	646453	1407	645046	FALSE	FALSE	dermatologic
457.2	Encounter for long-term (current) use of antiplatelets/antithrombotics	-9.39069	561.772	8.34981e-05	0.986663	642108	1233	640875	FALSE	FALSE	circulatory system
426.8	Other cardiac conduction disorders	-10.5384	642.148	2.64979e-05	0.986906	572246	748	571498	FALSE	FALSE	circulatory system
41.8	H. pylori	-10.1224	620.695	4.01694e-05	0.986989	656237	638	655599	FALSE	FALSE	infectious diseases
451.2	Phlebitis and thrombophlebitis of lower extremities	-9.33412	574.356	8.83571e-05	0.987034	641794	919	640875	FALSE	FALSE	circulatory system
531.4	Peptic ulcer, site unspecified	-9.09625	560.473	0.000112085	0.987051	695577	988	694589	FALSE	FALSE	digestive
263	Other nutritional deficiency	-10.2396	633.289	3.57267e-05	0.9871	615594	1975	613619	FALSE	FALSE	endocrine/metabolic
290.3	Other persistent mental disorders due to conditions classified elsewhere	-9.65502	598.911	6.41032e-05	0.987138	639521	3160	636361	FALSE	FALSE	mental disorders
504	Other alveolar and parietoalveolar pneumonopathy	-9.89321	618.098	5.05166e-05	0.98723	624376	1605	622771	FALSE	FALSE	respiratory
302.1	Decreased libido	-10.5415	661.756	2.64177e-05	0.987291	535015	857	534158	FALSE	FALSE	mental disorders
364.5	Corneal dystrophy	-8.53687	536.287	0.000196102	0.987299	655830	1449	654381	FALSE	FALSE	sense organs
394.2	Mitral valve disease	-9.83778	618.841	5.33958e-05	0.987316	635756	1108	634648	FALSE	FALSE	circulatory system
426.23	Second degree AV block	-10.0044	630.463	4.52014e-05	0.987339	572543	1045	571498	FALSE	FALSE	circulatory system
599.1	Urinary obstruction	-9.23276	583.53	9.77832e-05	0.987376	600187	834	599353	FALSE	FALSE	genitourinary
427.41	Ventricular fibrillation and flutter	-9.62453	618.629	6.60875e-05	0.987587	572460	962	571498	FALSE	FALSE	circulatory system
253.7	Other disorders of neurohypophysis	-8.72095	566.905	0.000163132	0.987726	658283	279	658004	FALSE	FALSE	endocrine/metabolic
149.2	Cancer of nasopharynx	-8.25299	557.102	0.000260479	0.98818	701343	218	701125	FALSE	FALSE	neoplasms
253.5	Pituitary dwarfism	-13.6779	926.691	1.14758e-06	0.988224	659615	1611	658004	FALSE	FALSE	endocrine/metabolic
530.5	Disorders of esophageal motility	-9.85351	674.813	5.25623e-05	0.98835	571901	892	571009	FALSE	FALSE	digestive
528.7	Sialolithiasis	-8.45881	579.397	0.000212025	0.988352	683490	167	683323	FALSE	FALSE	digestive
332	Parkinson's disease	-9.9386	691.752	4.82748e-05	0.988537	615191	3836	611355	FALSE	FALSE	neurological
394.1	Mitral valve stenosis and aortic valve stenosis	-8.76907	615.839	0.000155468	0.988639	636231	1583	634648	FALSE	FALSE	circulatory system
856	Vascular complications of surgery and medical procedures	-8.00234	568.282	0.00033468	0.988765	665520	223	665297	FALSE	FALSE	injuries & poisonings
614.51	Cervicitis and endocervicitis	-11.4224	819.68	1.0948e-05	0.988882	672341	862	671479	FALSE	FALSE	genitourinary
371.9	Chronic inflammatory disorders of orbit	-8.18471	596.389	0.000278886	0.98905	608093	124	607969	FALSE	FALSE	sense organs
674	Other complications of the puerperium NEC	-11.2179	840.04	1.34313e-05	0.989345	705825	434	705391	FALSE	FALSE	pregnancy complications
671	Venous/cerebrovascular complications embolism in pregnancy and the puerperium	-11.242	864.806	1.31122e-05	0.989628	705838	447	705391	FALSE	FALSE	pregnancy complications
359.1	Muscular dystrophies	-12.1581	936.151	5.24573e-06	0.989638	679231	695	678536	FALSE	FALSE	neurological
627.21	Symptomatic artificial menopause	-10.8355	835.128	1.96875e-05	0.989648	621979	1471	620508	FALSE	FALSE	genitourinary
333.2	Myoclonus	-10.372	800.117	3.12969e-05	0.989657	612074	719	611355	FALSE	FALSE	neurological
348.7	Coma	-10.1108	792.83	4.06374e-05	0.989825	612219	864	611355	FALSE	FALSE	neurological
614.53	Cyst or abscess of Bartholin's gland	-10.6127	835.498	2.46023e-05	0.989865	671863	384	671479	FALSE	FALSE	genitourinary
579.8	Nonspecific abnormal findings in stool contents	-12.2363	966.212	4.85127e-06	0.989896	639509	674	638835	FALSE	FALSE	digestive
752.11	Spina bifida	-13.0248	1033.98	2.20499e-06	0.98995	696687	1085	695602	FALSE	FALSE	congenital anomalies
691.3	Congenital pigmentary anomalies of skin	-12.6432	1004.21	3.22954e-06	0.989955	645702	656	645046	FALSE	FALSE	dermatologic
250.21	Type 2 diabetes with ketoacidosis	-11.5582	922.888	9.55731e-06	0.990008	615289	713	614576	FALSE	FALSE	endocrine/metabolic
656.5	Hematological disorders of newborn	-0.0129141	1.03156	0.987169	0.990012	682913	2169	680744	FALSE	FALSE	pregnancy complications
736.4	Genu valgum or varum (acquired)	-12.4352	993.563	3.97597e-06	0.990014	645802	497	645305	FALSE	FALSE	musculoskeletal
756.21	Pectus excavatum	-12.6974	1017.75	3.05921e-06	0.990046	689132	563	688569	FALSE	FALSE	congenital anomalies
743.4	Stress fracture	-11.6549	936.71	8.6764e-06	0.990073	662047	999	661048	FALSE	FALSE	musculoskeletal
732.7	Osteochondritis dissecans	-12.4168	999.096	4.05007e-06	0.990084	618779	656	618123	FALSE	FALSE	musculoskeletal
753.1	Congenital cataract and lens anomalies	-12.6963	1027.33	3.0623e-06	0.99014	696107	505	695602	FALSE	FALSE	congenital anomalies
612.1	Galactorrhea	-10.5243	852.25	2.68741e-05	0.990147	664950	338	664612	FALSE	FALSE	genitourinary
577.2	Chronic pancreatitis	-11.494	931.909	1.01913e-05	0.990159	701293	1257	700036	FALSE	FALSE	digestive
253.3	Diabetes insipidus	-11.6865	947.921	8.40639e-06	0.990163	658574	570	658004	FALSE	FALSE	endocrine/metabolic
495.11	Chronic obstructive asthma with exacerbation	-11.5778	940.054	9.37216e-06	0.990173	599911	596	599315	FALSE	FALSE	respiratory
443.1	Raynaud's syndrome	-11.4092	928.225	1.10925e-05	0.990193	663228	1392	661836	FALSE	FALSE	circulatory system
323.8	Encephalitis, non-infectious	-11.5248	938.106	9.88186e-06	0.990198	702114	630	701484	FALSE	FALSE	neurological
701.5	Abnormal granulation tissue	-11.6167	947.823	9.01398e-06	0.990221	666942	546	666396	FALSE	FALSE	dermatologic
90.2	Gonococcal infections	-11.167	911.476	1.41326e-05	0.990225	704999	403	704596	FALSE	FALSE	infectious diseases
733.6	Costochondritis	-12.0625	984.702	5.77173e-06	0.990226	618968	845	618123	FALSE	FALSE	musculoskeletal
528.12	Oral aphthae	-11.7386	959.065	7.97949e-06	0.990234	683917	594	683323	FALSE	FALSE	digestive
194	Cancer of other endocrine glands	-11.4173	936.31	1.10031e-05	0.990271	698449	403	698046	FALSE	FALSE	neoplasms
528.3	Cellulitis and abscess of oral soft tissues	-11.6632	956.83	8.60488e-06	0.990275	684110	787	683323	FALSE	FALSE	digestive
601.1	Prostatitis	-10.7654	883.491	2.11169e-05	0.990278	674910	1170	673740	FALSE	FALSE	genitourinary
480.2	Viral pneumonia	-12.4237	1022.73	4.02227e-06	0.990308	582277	570	581707	FALSE	FALSE	respiratory
755.4	Congenital anomalies of upper limb, including shoulder girdle	-12.6302	1041.21	3.2717e-06	0.990322	689077	508	688569	FALSE	FALSE	congenital anomalies
81.1	Graft-versus-host disease	-11.2556	929.312	1.29346e-05	0.990336	691824	676	691148	FALSE	FALSE	infectious diseases
621	Endometrial hyperplasia	-10.0559	833.082	4.29319e-05	0.990369	700300	561	699739	FALSE	FALSE	genitourinary
380	Disorders of external ear	-11.6648	968.687	8.59065e-06	0.990392	665617	641	664976	FALSE	FALSE	sense organs
523.3	Periodontitis (acute or chronic)	-11.449	952.484	1.06601e-05	0.99041	662711	987	661724	FALSE	FALSE	digestive
952	Spinal cord injury without evidence of spinal bone injury	-11.1017	924.999	1.50874e-05	0.990424	708016	570	707446	FALSE	FALSE	injuries & poisonings
271.9	Other disorders of carbohydrate transport and metabolism	-11.2344	936.099	1.32112e-05	0.990425	705398	292	705106	FALSE	FALSE	endocrine/metabolic
529	Diseases and other conditions of the tongue	-11.4806	957.347	1.03283e-05	0.990432	684086	763	683323	FALSE	FALSE	digestive
180.1	Cervical cancer	-10.1296	847.452	3.98807e-05	0.990463	659417	863	658554	FALSE	FALSE	neoplasms
726.2	Synoviopathy	-11.4915	962.922	1.02164e-05	0.990478	594866	1150	593716	FALSE	FALSE	musculoskeletal
961.1	Poisoning/allergy of sulfonamides	-11.7787	990.289	7.66581e-06	0.99051	636098	2039	634059	FALSE	FALSE	injuries & poisonings
601.8	Other inflammatory disorders of male genital organs	-10.4759	881.491	2.82088e-05	0.990518	674089	349	673740	FALSE	FALSE	genitourinary
958.2	Traumatic and surgical subcutaneous emphysema	-11.1328	938.475	1.46245e-05	0.990535	703080	578	702502	FALSE	FALSE	injuries & poisonings
528.5	Diseases of lips	-11.3519	957.852	1.17469e-05	0.990544	683896	573	683323	FALSE	FALSE	digestive
305.21	Anorexia nervosa	-12.3147	1044.4	4.48532e-06	0.990592	534748	590	534158	FALSE	FALSE	mental disorders
620	Dysplasia of female genital organs	-9.8194	834.903	5.43862e-05	0.990616	700266	527	699739	FALSE	FALSE	genitourinary
523.31	Acute periodontitis	-11.1872	951.264	1.38506e-05	0.990617	662445	721	661724	FALSE	FALSE	digestive
81.12	Chronic graft-versus-host disease	-10.8828	926.967	1.87784e-05	0.990633	691688	540	691148	FALSE	FALSE	infectious diseases
426.4	Anomalous atrioventricular excitation	-12.3121	1056.04	4.49709e-06	0.990698	572250	752	571498	FALSE	FALSE	circulatory system
277.51	Lipoprotein disorders	-11.2672	967.727	1.27854e-05	0.99071	693472	558	692914	FALSE	FALSE	endocrine/metabolic
252.2	Hypoparathyroidism	-10.8838	935.032	1.87598e-05	0.990713	658562	558	658004	FALSE	FALSE	endocrine/metabolic
701.3	Circumscribed scleroderma	-10.2513	881.951	3.53117e-05	0.990726	667133	737	666396	FALSE	FALSE	dermatologic
184.11	Malignant neoplasm of ovary	-9.85156	851.784	5.26648e-05	0.990772	679899	947	678952	FALSE	FALSE	neoplasms
379.1	Scleritis and episcleritis	-11.2008	969.085	1.36631e-05	0.990778	620619	1145	619474	FALSE	FALSE	sense organs
836	Traumatic arthropathy	-10.6887	925.737	2.28003e-05	0.990788	665146	731	664415	FALSE	FALSE	injuries & poisonings
715.2	Ankylosing spondylitis	-11.0178	954.389	1.64071e-05	0.990789	659148	701	658447	FALSE	FALSE	musculoskeletal
379.4	Anomalies of pupillary function	-11.2759	978.065	1.26744e-05	0.990802	620047	573	619474	FALSE	FALSE	sense organs
574.11	Cholelithiasis with acute cholecystitis	-10.9831	952.786	1.69857e-05	0.990803	686433	748	685685	FALSE	FALSE	digestive
204.12	Lymphoid leukemia, chronic	-10.5028	912.115	2.74581e-05	0.990813	693826	1041	692785	FALSE	FALSE	neoplasms
441.1	Acute vascular insufficiency of intestine	-11.0207	957.379	1.636e-05	0.990816	662371	535	661836	FALSE	FALSE	circulatory system
756.5	Congenital osteodystrophies	-12.0192	1047.31	6.02716e-06	0.990843	688961	392	688569	FALSE	FALSE	congenital anomalies
420.1	Myocarditis	-11.0362	962.647	1.61078e-05	0.990853	683469	276	683193	FALSE	FALSE	circulatory system
255.11	Cushing's syndrome	-10.6769	931.883	2.30713e-05	0.990859	658491	487	658004	FALSE	FALSE	endocrine/metabolic
224.1	Benign neoplasm of eye, uveal	-10.5983	925.15	2.49578e-05	0.99086	698609	1244	697365	FALSE	FALSE	neoplasms
172.3	Carcinoma in situ of skin	-9.9343	867.611	4.8483e-05	0.990864	655022	1323	653699	FALSE	FALSE	neoplasms
229	Benign neoplasm of unspecified sites	-10.7097	936.314	2.23272e-05	0.990874	707045	442	706603	FALSE	FALSE	neoplasms
519.2	Respiratory complications	-10.8885	952.118	1.86718e-05	0.990876	676126	515	675611	FALSE	FALSE	respiratory
184.2	Cancer of other female genital organs (excluding uterus and ovary)	-9.657	846.202	6.39764e-05	0.990895	679563	611	678952	FALSE	FALSE	neoplasms
724.9	Other unspecified back disorders	-10.7299	944.062	2.18815e-05	0.990932	625430	545	624885	FALSE	FALSE	musculoskeletal
420.21	Acute pericarditis	-10.9809	966.306	1.70244e-05	0.990933	683724	531	683193	FALSE	FALSE	circulatory system
363.3	Chorioretinal scars	-10.6379	936.705	2.39898e-05	0.990939	655600	1219	654381	FALSE	FALSE	sense organs
286.9	Abnormal coagulation profile	-10.8977	960.441	1.85007e-05	0.990947	651571	671	650900	FALSE	FALSE	hematopoietic
242.3	Exophthalmos	-11.3221	998.644	1.2103e-05	0.990954	634229	611	633618	FALSE	FALSE	endocrine/metabolic
202.21	Nodular lymphoma	-10.2833	908.443	3.42008e-05	0.990968	693740	955	692785	FALSE	FALSE	neoplasms
874	Complication of amputation stump	-10.64	940.141	2.39389e-05	0.99097	634523	566	633957	FALSE	FALSE	injuries & poisonings
425.12	Other hypertrophic cardiomyopathy	-10.9052	964.875	1.83628e-05	0.990982	683765	572	683193	FALSE	FALSE	circulatory system
791	Gangrene	-10.2073	904.448	3.69002e-05	0.990996	708134	885	707249	FALSE	FALSE	symptoms
790.1	Elevated sedimentation rate	-10.6533	947.185	2.36233e-05	0.991026	697163	904	696259	FALSE	FALSE	symptoms
368.91	Psychophysical visual disturbances	-10.8602	966.802	1.92071e-05	0.991037	662986	493	662493	FALSE	FALSE	sense organs
204.22	Myeloid leukemia, chronic	-10.4283	929.261	2.95845e-05	0.991046	693360	575	692785	FALSE	FALSE	neoplasms
227.1	Benign neoplasm of adrenal gland	-10.415	929.479	2.9978e-05	0.99106	698735	689	698046	FALSE	FALSE	neoplasms
414.2	ASCVD	-9.32083	834.028	8.95394e-05	0.991083	627482	1109	626373	FALSE	FALSE	circulatory system
202.23	Lymphosarcoma	-10.2431	916.875	3.56038e-05	0.991086	693376	591	692785	FALSE	FALSE	neoplasms
442.4	Arterial dissection	-10.607	951.201	2.47432e-05	0.991103	662306	470	661836	FALSE	FALSE	circulatory system
592.2	Urethritis and urethral syndrome	-11.0368	992.53	1.60975e-05	0.991128	595741	402	595339	FALSE	FALSE	genitourinary
743.22	Pathologic fracture of femur	-10.4082	937.721	3.01853e-05	0.991144	661597	549	661048	FALSE	FALSE	musculoskeletal
174.2	Breast cancer [male]	-9.82777	888.435	5.39329e-05	0.991174	670549	567	669982	FALSE	FALSE	neoplasms
353.2	Nerve root lesions	-10.3184	934.918	3.30192e-05	0.991194	661448	654	660794	FALSE	FALSE	neurological
962.1	Adrenal cortical steroids causing adverse effects in therapeutic use	-11.0609	1004.49	1.57142e-05	0.991214	634665	606	634059	FALSE	FALSE	injuries & poisonings
531.3	Duodenal ulcer	-10.336	938.901	3.24444e-05	0.991217	695223	634	694589	FALSE	FALSE	digestive
705.1	Dyshidrosis	-10.4175	947.168	2.99059e-05	0.991225	659836	660	659176	FALSE	FALSE	dermatologic
386.21	Central origin vertigo	-10.0528	918.571	4.3064e-05	0.991268	650226	729	649497	FALSE	FALSE	sense organs
875	Non-healing surgical wound	-10.3308	945.504	3.26132e-05	0.991282	634549	592	633957	FALSE	FALSE	injuries & poisonings
157	Pancreatic cancer	-9.80809	899.362	5.50045e-05	0.991299	685948	889	685059	FALSE	FALSE	neoplasms
594.2	Calculus of lower urinary tract	-10.5515	967.897	2.61545e-05	0.991302	680655	531	680124	FALSE	FALSE	genitourinary
695.41	Cutaneous lupus erythematosus	-10.7019	982.353	2.25032e-05	0.991308	641295	731	640564	FALSE	FALSE	dermatologic
735.23	Hallux rigidus	-10.7609	988.104	2.1212e-05	0.991311	646283	978	645305	FALSE	FALSE	musculoskeletal
750.22	Congenital anomaly of gallbladder, bile ducts, liver, pancreas	-11.407	1048.62	1.11172e-05	0.991321	678764	394	678370	FALSE	FALSE	congenital anomalies
695.1	Toxic erythema	-10.9763	1012.56	1.71015e-05	0.991351	645337	291	645046	FALSE	FALSE	dermatologic
480.3	Pneumonia due to fungus (mycoses)	-10.9999	1015.24	1.67038e-05	0.991355	582268	561	581707	FALSE	FALSE	respiratory
571.6	Primary biliary cirrhosis	-10.3538	959.143	3.18706e-05	0.991387	656797	510	656287	FALSE	FALSE	digestive
150	Cancer of esophagus	-9.32439	869.756	8.92211e-05	0.991446	685586	527	685059	FALSE	FALSE	neoplasms
362.27	Drusen (degenerative) of retina	-9.32318	870.726	8.93293e-05	0.991457	653016	1491	651525	FALSE	FALSE	sense organs
374.1	Ectropion or entropion	-9.87619	922.5	5.13839e-05	0.991458	609176	1207	607969	FALSE	FALSE	sense organs
564.9	Personal history of diseases of digestive system	-11.1185	1039.57	1.4835e-05	0.991467	593984	582	593402	FALSE	FALSE	digestive
242.2	Toxic multinodular goiter	-10.0856	944.19	4.16773e-05	0.991477	634383	765	633618	FALSE	FALSE	endocrine/metabolic
362.22	Macular degeneration, wet	-7.95223	745.692	0.000351878	0.991491	653015	1490	651525	FALSE	FALSE	sense organs
270.33	Amyloidosis	-9.84267	924.249	5.31352e-05	0.991503	691256	553	690703	FALSE	FALSE	endocrine/metabolic
151	Cancer of stomach	-9.51817	894.467	7.35041e-05	0.99151	685662	603	685059	FALSE	FALSE	neoplasms
276.8	Polydipsia	-11.302	1063.72	1.23488e-05	0.991523	593600	276	593324	FALSE	FALSE	endocrine/metabolic
429.2	Abnormal function study of cardiovascular system	-10.2859	969.465	3.41094e-05	0.991535	651988	736	651252	FALSE	FALSE	circulatory system
364.2	Corneal edema	-9.70285	915.146	6.11089e-05	0.991541	655263	882	654381	FALSE	FALSE	sense organs
262	Mineral deficiency NEC	-11.0114	1039.23	1.65118e-05	0.991546	614853	1234	613619	FALSE	FALSE	endocrine/metabolic
713.5	Arthropathy associated with neurological disorders	-9.69961	916.005	6.13077e-05	0.991551	653141	571	652570	FALSE	FALSE	musculoskeletal
374.2	Lagophthalmos	-10.4037	982.793	3.03199e-05	0.991554	608341	372	607969	FALSE	FALSE	sense organs
440.21	Atherosclerosis of native arteries of the extremities with ulceration or gangrene	-9.21399	871.049	9.96362e-05	0.99156	662744	908	661836	FALSE	FALSE	circulatory system
440.9	Atherosclerosis of aorta	-9.02278	854.03	0.000120631	0.991571	662932	1096	661836	FALSE	FALSE	circulatory system
771.2	Cramp of limb	-9.74319	926.299	5.86932e-05	0.991608	668370	625	667745	FALSE	FALSE	symptoms
303.3	Psychogenic disorder	-11.4449	1090.95	1.07044e-05	0.99163	534801	643	534158	FALSE	FALSE	mental disorders
433.12	Cerebral atherosclerosis	-8.32657	794.662	0.000242	0.99164	660600	1131	659469	FALSE	FALSE	circulatory system
159.2	Malignant neoplasm of small intestine, including duodenum	-9.58858	916.349	6.85067e-05	0.991651	685505	446	685059	FALSE	FALSE	neoplasms
701.1	Keratoderma, acquired	-9.57555	918.597	6.94048e-05	0.991683	666974	578	666396	FALSE	FALSE	dermatologic
283.1	Autoimmune hemolytic anemias	-10.0946	969.698	4.13036e-05	0.991694	603151	247	602904	FALSE	FALSE	hematopoietic
286.5	Hemorrhagic disorder due to intrinsic circulating anticoagulants	-9.21623	885.512	9.94132e-05	0.991696	651883	983	650900	FALSE	FALSE	hematopoietic
364.51	Fuchs' dystrophy	-9.09586	874.609	0.000112129	0.991702	655486	1105	654381	FALSE	FALSE	sense organs
149.9	Cancer of of nasal cavities	-9.41962	906.738	8.1117e-05	0.991711	701554	429	701125	FALSE	FALSE	neoplasms
580.11	Proliferative glomerulonephritis	-10.6758	1027.72	2.30973e-05	0.991712	633910	287	633623	FALSE	FALSE	genitourinary
458.2	Iatrogenic hypotension	-9.89616	955.324	5.03677e-05	0.991735	662048	521	661527	FALSE	FALSE	circulatory system
556	Ulceration of the lower GI tract	-10.6821	1034.39	2.29513e-05	0.99176	593987	585	593402	FALSE	FALSE	digestive
327.6	Circadian rhythm sleep disorder	-10.8287	1049.9	1.98228e-05	0.991771	611010	274	610736	FALSE	FALSE	neurological
772.1	Muscular wasting and disuse atrophy	-10.413	1012.27	3.00386e-05	0.991792	660779	584	660195	FALSE	FALSE	symptoms
580.14	Chronic glomerulonephritis, NOS	-10.2932	1004.37	3.38631e-05	0.991823	634054	431	633623	FALSE	FALSE	genitourinary
281.11	Pernicious anemia	-9.51685	928.871	7.36015e-05	0.991825	603753	849	602904	FALSE	FALSE	hematopoietic
10	Tuberculosis	-10.2259	1001.47	3.62212e-05	0.991853	656089	490	655599	FALSE	FALSE	infectious diseases
687.3	Changes in skin texture	-10.3028	1010.32	3.35389e-05	0.991864	613765	280	613485	FALSE	FALSE	dermatologic
743.21	Pathologic fracture of vertebrae	-9.02537	885.075	0.000120318	0.991864	661781	733	661048	FALSE	FALSE	musculoskeletal
286.4	Acquired coagulation factor deficiency	-9.70845	954.635	6.07678e-05	0.991886	651171	271	650900	FALSE	FALSE	hematopoietic
530.13	Barrett's esophagus	-10.9803	1080.35	1.70336e-05	0.991891	572151	1142	571009	FALSE	FALSE	digestive
383	Otosclerosis	-10.735	1057.68	2.17698e-05	0.991902	594176	491	593685	FALSE	FALSE	sense organs
447.1	Stricture of artery	-9.34438	928.024	8.7456e-05	0.991966	662238	402	661836	FALSE	FALSE	circulatory system
789.1	Persistent vomiting	-11.0983	1107.3	1.51385e-05	0.992003	596496	326	596170	FALSE	FALSE	symptoms
303.1	Dissociative disorder	-10.7539	1080.45	2.1361e-05	0.992059	534395	237	534158	FALSE	FALSE	mental disorders
589	Abnormal results of function study of kidney	-10.1341	1020.15	3.97034e-05	0.992074	633884	261	633623	FALSE	FALSE	genitourinary
504.1	Idiopathic fibrosing alveolitis	-9.74648	982.57	5.85005e-05	0.992086	623657	886	622771	FALSE	FALSE	respiratory
942	Infusion and transfusion reaction	-10.5993	1072.53	2.49323e-05	0.992115	594538	377	594161	FALSE	FALSE	injuries & poisonings
597.2	Urinary complications NEC	-9.94144	1007.47	4.81377e-05	0.992127	669224	413	668811	FALSE	FALSE	genitourinary
964	Poisoning by agents primarily affecting blood constituents	-9.85029	998.269	5.27322e-05	0.992127	634377	318	634059	FALSE	FALSE	injuries & poisonings
709.3	Systemic sclerosis	-9.77175	993.686	5.70407e-05	0.992154	641227	567	640660	FALSE	FALSE	dermatologic
360.3	Hypotony of eye	-9.12019	930.193	0.000109434	0.992177	654694	313	654381	FALSE	FALSE	sense organs
754.2	Spondylolisthesis, congenital	-10.2167	1043.34	3.65531e-05	0.992187	689123	554	688569	FALSE	FALSE	congenital anomalies
509.5	Respiratory arrest	-10.096	1036.97	4.12455e-05	0.992232	623074	303	622771	FALSE	FALSE	respiratory
964.1	Anticoagulants causing adverse effects	-9.50474	994.163	7.44982e-05	0.992372	634344	285	634059	FALSE	FALSE	injuries & poisonings
259.3	Delay in sexual development and puberty NEC	-14.0607	1532.57	7.82551e-07	0.99268	658832	828	658004	FALSE	FALSE	endocrine/metabolic
333.3	Tics and choreas	-12.0514	1316.81	5.83663e-06	0.992698	611973	618	611355	FALSE	FALSE	neurological
347	Cataplexy and narcolepsy	-11.7152	1322.5	8.1691e-06	0.992932	611950	595	611355	FALSE	FALSE	neurological
499	Cystic fibrosis	-13.3139	1527.33	1.65145e-06	0.993045	708550	624	707926	FALSE	FALSE	respiratory
131	Protozoan infection	-12.1655	1396.82	5.20722e-06	0.993051	690521	650	689871	FALSE	FALSE	infectious diseases
627.5	Premature menopause and other ovarian failure	-11.9464	1388.37	6.48226e-06	0.993135	621140	632	620508	FALSE	FALSE	genitourinary
614.32	Chronic inflammatory pelvic disease	-11.8231	1403.26	7.33291e-06	0.993278	672069	590	671479	FALSE	FALSE	genitourinary
187	Cancer of other male genital organs	-12.2638	1457.96	4.71941e-06	0.993289	697797	739	697058	FALSE	FALSE	neoplasms
290.13	Senile dementia	-5.87457	703.237	0.00280999	0.993335	637563	1202	636361	FALSE	FALSE	mental disorders
988	Toxic effect of noxious substances eaten as food	-12.5656	1520.49	3.49012e-06	0.993406	704427	143	704284	FALSE	FALSE	injuries & poisonings
287.2	Allergic purpura	-12.9979	1578.69	2.26512e-06	0.993431	651203	303	650900	FALSE	FALSE	hematopoietic
255.3	Adrenogenital disorders	-12.7783	1558.51	2.82145e-06	0.993458	658362	358	658004	FALSE	FALSE	endocrine/metabolic
278.3	Localized adiposity	-11.9909	1468.84	6.20024e-06	0.993487	608550	960	607590	FALSE	FALSE	endocrine/metabolic
270.2	Disorders of amino-acid metabolism	-12.6779	1557.62	3.11935e-06	0.993506	691114	411	690703	FALSE	FALSE	endocrine/metabolic
334.2	Anterior horn cell disease	-10.6007	1304.22	2.48992e-05	0.993515	611884	529	611355	FALSE	FALSE	neurological
366.1	Nonsenile Cataract	-12.4542	1548.39	3.90129e-06	0.993582	649958	429	649529	FALSE	FALSE	sense organs
610.3	Fibrosclerosis of breast	-11.1635	1393.43	1.4183e-05	0.993608	665165	553	664612	FALSE	FALSE	genitourinary
286.13	Congenital factor VIII disorder	-12.3512	1547.39	4.32439e-06	0.993631	651201	301	650900	FALSE	FALSE	hematopoietic
610.8	Other specified benign mammary dysplasias	-11.2387	1411.64	1.31545e-05	0.993648	665270	658	664612	FALSE	FALSE	genitourinary
686.4	Pyogenic granuloma	-12.8124	1630.21	2.72682e-06	0.993729	623406	418	622988	FALSE	FALSE	dermatologic
528.4	Cysts of oral soft tissues	-12.3233	1575.72	4.44697e-06	0.99376	683580	257	683323	FALSE	FALSE	digestive
366.3	Traumatic cataract	-11.9238	1530.78	6.63099e-06	0.993785	649791	262	649529	FALSE	FALSE	sense organs
286.11	Von willebrand's disease	-12.3828	1591.76	4.19004e-06	0.993793	651289	389	650900	FALSE	FALSE	hematopoietic
696.3	Pityriasis	-12.8128	1647.08	2.72565e-06	0.993793	645427	381	645046	FALSE	FALSE	dermatologic
613.9	Breast disorder NOS	-10.8298	1396.44	1.98e-05	0.993812	687456	360	687096	FALSE	FALSE	genitourinary
520.1	Hereditary disturbances in tooth structure	-12.414	1603.88	4.06135e-06	0.993824	661949	225	661724	FALSE	FALSE	digestive
870.2	Open wound of ear	-12.0531	1559.66	5.82624e-06	0.993834	634217	260	633957	FALSE	FALSE	injuries & poisonings
609	Male infertility and abnormal spermatozoa	-11.8481	1536.03	7.15231e-06	0.993846	654643	391	654252	FALSE	FALSE	genitourinary
609.1	Infertility, male	-11.7835	1539.66	7.62946e-06	0.993894	654520	268	654252	FALSE	FALSE	genitourinary
742.8	Articular cartilage disorder	-12.0302	1577.21	5.96165e-06	0.993914	634212	335	633877	FALSE	FALSE	musculoskeletal
189.4	Malignant neoplasm of other urinary organs	-11.2041	1471	1.36186e-05	0.993923	702521	891	701630	FALSE	FALSE	neoplasms
575.1	Cholangitis	-11.9264	1570.6	6.61318e-06	0.993941	686336	651	685685	FALSE	FALSE	digestive
722.9	Other and unspecified disc disorder	-11.7039	1542.91	8.26156e-06	0.993948	625630	745	624885	FALSE	FALSE	musculoskeletal
202.24	Large cell lymphoma	-11.4455	1510.32	1.0697e-05	0.993954	693583	798	692785	FALSE	FALSE	neoplasms
81.11	Acute graft-versus-host disease	-11.545	1533.62	9.68475e-06	0.993994	691489	341	691148	FALSE	FALSE	infectious diseases
270.21	Disorders of urea cycle metabolism	-11.6401	1551.54	8.80605e-06	0.994014	690914	211	690703	FALSE	FALSE	endocrine/metabolic
871.4	Open wound of toe(s)	-11.769	1573.88	7.74092e-06	0.994034	634246	289	633957	FALSE	FALSE	injuries & poisonings
275.11	Hereditary hemochromatosis	-11.3656	1520.58	1.15874e-05	0.994036	682906	345	682561	FALSE	FALSE	hematopoietic
287.4	Qualitative platelet defects	-11.801	1592.15	7.49743e-06	0.994086	651117	217	650900	FALSE	FALSE	hematopoietic
286.12	Congenital deficiency of other clotting factors (including factor VII)	-11.678	1577.28	8.4781e-06	0.994093	651210	310	650900	FALSE	FALSE	hematopoietic
728.71	Contracture of palmar fascia [Dupuytren's disease]	-11.2741	1523.29	1.26981e-05	0.994095	594518	802	593716	FALSE	FALSE	musculoskeletal
190	Cancer of eye	-11.5086	1557.52	1.00437e-05	0.994104	697837	472	697365	FALSE	FALSE	neoplasms
727.5	Rupture of synovium	-11.6448	1578.91	8.76421e-06	0.994115	594416	700	593716	FALSE	FALSE	musculoskeletal
286.6	Defibrination syndrome	-11.6959	1587.83	8.328e-06	0.994123	651201	301	650900	FALSE	FALSE	hematopoietic
200.1	Polycythemia vera	-11.355	1554.16	1.1711e-05	0.994171	657758	543	657215	FALSE	FALSE	neoplasms
174.3	Neoplasm of uncertain behavior of breast	-10.3279	1414.01	3.27083e-05	0.994172	670520	538	669982	FALSE	FALSE	neoplasms
358.1	Myasthenia gravis	-11.2252	1543.65	1.33337e-05	0.994198	679146	610	678536	FALSE	FALSE	neurological
444.1	Arterial embolism and thrombosis of lower extremity artery	-11.2605	1549.07	1.28714e-05	0.9942	662387	551	661836	FALSE	FALSE	circulatory system
711.3	Behcet's syndrome	-11.1746	1542.57	1.40253e-05	0.99422	652730	160	652570	FALSE	FALSE	musculoskeletal
117.4	Aspergillosis	-11.4839	1588.24	1.02943e-05	0.994231	642892	337	642555	FALSE	FALSE	infectious diseases
601.12	Chronic prostatitis	-10.5485	1461.17	2.62318e-05	0.99424	674136	396	673740	FALSE	FALSE	genitourinary
289.9	Abnormality of red blood cells	-11.2978	1566.56	1.24003e-05	0.994246	634249	295	633954	FALSE	FALSE	hematopoietic
911	Blister	-11.0642	1535.39	1.56633e-05	0.99425	707839	244	707595	FALSE	FALSE	injuries & poisonings
727.2	Bursitis disorders	-11.1197	1551.94	1.48174e-05	0.994283	594428	712	593716	FALSE	FALSE	musculoskeletal
876	Posttraumatic wound infection not elsewhere classified	-11.2669	1573.34	1.27899e-05	0.994286	634223	266	633957	FALSE	FALSE	injuries & poisonings
594.8	Renal colic	-11.5387	1624.1	9.74579e-06	0.994331	680478	354	680124	FALSE	FALSE	genitourinary
754.1	Lumbosacral spondylolysis, congenital	-12.2937	1734.1	4.5805e-06	0.994344	688847	278	688569	FALSE	FALSE	congenital anomalies
565.1	Anal and rectal polyp	-11.1418	1573.4	1.44939e-05	0.99435	663646	439	663207	FALSE	FALSE	digestive
370.2	Superficial keratitis	-11.3747	1606.64	1.14827e-05	0.994351	608532	563	607969	FALSE	FALSE	sense organs
411.41	Aneurysm and dissection of heart	-11.1738	1581.65	1.40368e-05	0.994363	626723	350	626373	FALSE	FALSE	circulatory system
526.9	Jaw disease NOS	-11.3225	1604	1.20976e-05	0.994368	662043	319	661724	FALSE	FALSE	digestive
709.5	Dermatomyositis	-11.7347	1662.73	8.0113e-06	0.994369	641120	460	640660	FALSE	FALSE	dermatologic
279.8	Other specified disorders involving the immune mechanism	-11.0884	1576.35	1.52882e-05	0.994388	686862	217	686645	FALSE	FALSE	endocrine/metabolic
209	Neuroendocrine tumors	-10.7104	1523.15	2.23114e-05	0.99439	708927	389	708538	FALSE	FALSE	neoplasms
79.1	Varicella infection	-11.8764	1689.23	6.95268e-06	0.99439	586588	164	586424	FALSE	FALSE	infectious diseases
362.31	Separation of retinal layers	-10.788	1537.99	2.06458e-05	0.994403	651865	340	651525	FALSE	FALSE	sense organs
443.7	Peripheral angiopathy in diseases classified elsewhere	-10.2937	1473.01	3.3844e-05	0.994424	662449	613	661836	FALSE	FALSE	circulatory system
420.22	Chronic pericarditis	-10.9577	1573.03	1.74226e-05	0.994442	683618	425	683193	FALSE	FALSE	circulatory system
575.9	Nonspecific abnormal findings on radiological and other examination of biliary tract	-10.8358	1558.61	1.96819e-05	0.994453	685950	265	685685	FALSE	FALSE	digestive
364.9	Cornea replaced by transplant	-10.6316	1530.79	2.4142e-05	0.994459	654919	538	654381	FALSE	FALSE	sense organs
840.1	Muscle/tendon sprain	-10.6741	1540.23	2.31374e-05	0.994471	621267	330	620937	FALSE	FALSE	injuries & poisonings
255.12	Hyperaldosteronism	-10.5225	1520.29	2.69245e-05	0.994478	658353	349	658004	FALSE	FALSE	endocrine/metabolic
[truncated: 298 more rows]

## Sheet: 16pDelPheWAS
phenotype	description	beta	SE	OR	p	n_total	n_cases	n_controls	bonferroni	fdr	group
[truncated: 1,817 more rows]

[truncated: 1 more sheets: 22qDelPheWAS]
