# Supplementary material for: Integration of genetic, transcriptomic, and clinical data provides insight into 16p11.2 and 22q11.2 CNV genes
Source: Genome Med. 2021 Oct 29;13:172. doi: 10.1186/s13073-021-00972-1 (PMC8557010; doi:10.1186/s13073-021-00972-1)
Supplement: Supplementary file 11 — Additional file 11: Table S10. Enrichment of clinical categories among the top PheWAS associations. The top 15 traits (codes) for each gene analyzed (n = 1470 gene-trait pairs) were divided into 17 clinical categories (observed counts column). The values in the expected counts column are calculated as 1470 * {the proportion of traits of that category tested}. For example, 159 out of 1531 codes tested were from the “circulatory system” category, so the expected counts for “circulatory system” are calculated as 1470*159/1531. The last column contains the p-value from a binomial test comparing whether the observed proportion of clinical categories is more extreme than expected. [file 13073_2021_972_MOESM11_ESM.xlsx]

## Sheet: Sheet1
	Clinical category	Observed in top 15 (n, %)		Expected (n, %)		Codes per clinical category	p-value (obs. more extreme than exp.)
1	circulatory system	156	0.106122	152.665	0.103854	159	0.41
2	genitourinary	141	0.0959184	132.502	0.0901372	138	0.25
3	endocrine/metabolic	143	0.0972789	126.741	0.0862182	132	0.08
4	digestive	132	0.0897959	136.342	0.0927498	142	0.65
5	neoplasms	106	0.0721088	123.86	0.0842587	129	0.1
6	musculoskeletal	99	0.0673469	98.8961	0.0672763	103	0.51
7	injuries & poisonings	107	0.0727891	108.498	0.073808	113	0.49
8	mental disorders	98	0.0666667	64.3305	0.0437622	67	5.20548e-05
9	sense organs	99	0.0673469	101.777	0.0692358	106	0.414097
10	neurological	88	0.0598639	73.9321	0.0502939	77	0.09
11	respiratory	64	0.0435374	76.8125	0.0522534	80	0.0669375
12	infectious diseases	51	0.0346939	57.6094	0.0391901	60	0.190309
13	hematopoietic	46	0.0312925	48.968	0.0333116	51	0.37
14	symptoms	44	0.029932	42.2469	0.0287394	44	0.4
15	dermatologic	44	0.029932	66.2508	0.0450686	69	0.0022
16	congenital anomalies	29	0.0197279	35.5258	0.0241672	37	0.13
17	pregnancy complications	23	0.0156463	23.0438	0.015676	24	0.52
	sum	1470	1	1470	1	1531
